# Supplementary material for: Methyl 4-methyl-2-oxo-1,2,5,6-tetra­hydro-4H-pyrrolo[3,2,1-ij]quinoline-6-carboxyl­ate
Source: Acta Crystallogr Sect E Struct Rep Online. 2009 Jul 31;65(Pt 8):o2059. doi: 10.1107/S1600536809029948 (PMC2977288; doi:10.1107/S1600536809029948)
Supplement: Supplementary file 1 [file e-65-o2059-sup1.cif]

##############################################################################
###                                                                        ###
###        Electronic paper (Acta Crystallographica Section E)             ###
###                                                                        ###
##############################################################################
#                                                                            #
# This CIF contains the data in a paper accepted for publication in Acta     #
# Crystallographica Section E. It conforms to the requirements of Notes      #
# for Authors for Section E, and has been peer reviewed under the auspices   #
# of the IUCr Commission on Journals.                                        #
#                                                                            #
# Full details of the Crystallographic Information File format               #
# are given in the paper "The Crystallographic Information File (CIF):       #
# a New Standard Archive File for Crystallography" by S. R. Hall, F. H.      #
# Allen and I. D. Brown [Acta Cryst. (1991), A47, 655-685].                  #
#                                                                            #
# The current version of the core CIF dictionary is obtainable from          #
# ftp://ftp.iucr.org/pub/cif_core.dic. The current version number is 2.4.    #
#                                                                            #
# Software is freely available for graphical display of the structure(s) in  #
# this CIF.  For information consult the CIF home page http://www.iucr.org/  #
# cif/home.html                                                              #
#                                                                            #
# This file may be used for bona fide research purposes within the           #
# scientific community so long as proper attribution is given to the journal # 
# article from which it was obtained.                                        #
#                                                                            #
##############################################################################
                                             
data_global
_audit_creation_method     'manual editing of zav1.cif'
_journal_date_recd_electronic     2009-07-10
_journal_date_accepted     2009-07-28
_journal_name_full     'Acta Crystallographica, Section E'
_journal_year     2009
_journal_volume     65
_journal_issue      8
_journal_page_first     o2059
_journal_page_last     o2059
_journal_paper_category     QO
_journal_coeditor_code     CV2589
_publ_contact_author_name     'Dr  Victor B. Rybakov'
_publ_contact_author_address
;
 Department of Chemistry, Moscow State University,
 119992 Moscow, Russian Federation
;
_publ_contact_author_email     rybakov20021@yandex.ru
_publ_contact_author_fax     '7-495-9390898'
_publ_contact_author_phone     '7-495-9393654'
_publ_section_title
;\
Methyl
4-methyl-2-oxo-1,2,5,6-tetrahydro-4<i>H</i>-pyrrolo[3,2,1-<i>ij</i>]\
quinoline-6-carboxylate
;
loop_
    _publ_author_name
    _publ_author_address
    'Zhuravleva, Yulia A.'
;
Samara State Technicval University, Molodogvardeyskay Str. 244
443100 Samara, Russian Federation
;
    'Zimichev, Anatolij V.'
;
Samara State Technicval University, Molodogvardeyskay Str. 244
443100 Samara, Russian Federation
;
    'Zemtsova, Margarita N.'
;
Samara State Technicval University, Molodogvardeyskay Str. 244
443100 Samara, Russian Federation
;
    'Rybakov, Victor B.'
;
 Department of Chemistry, Moscow State University,
 119992 Moscow, Russian Federation
;
    'Klimochkin, Yurij N.'
;
Samara State Technicval University, Molodogvardeyskay Str. 244
443100 Samara, Russian Federation
;
data_I
_audit_creation_method     SHELXL97
_chemical_name_systematic
;
Methyl 4-methyl-2-oxo-1,2,5,6-tetrahydro-4<i>H</i>-
pyrrolo[3,2,1-ij]quinoline-6-carboxylate
;
_chemical_formula_moiety     'C14 H15 N O3'
_chemical_formula_sum     'C14 H15 N O3'
_chemical_formula_iupac     'C14 H15 N O3'
_chemical_formula_weight     245.27
_symmetry_cell_setting     'Monoclinic'
_symmetry_space_group_name_H-M     'P 21/c'
_symmetry_space_group_name_Hall     '-P 2ybc'
loop_
    _symmetry_equiv_pos_as_xyz
    ' x,  y,      z'
    '-x,  y+1/2, -z+1/2'
    '-x, -y,     -z'
    ' x, -y-1/2,  z-1/2'
_cell_length_a     8.309(3)
_cell_length_b     18.524(5)
_cell_length_c     8.730(3)
_cell_angle_alpha     90.00
_cell_angle_beta     112.30(3)
_cell_angle_gamma     90.00
_cell_volume     1243.2(8)
_cell_formula_units_Z     4
_cell_measurement_reflns_used     25
_cell_measurement_theta_min     19.81
_cell_measurement_theta_max     20.48
_cell_measurement_temperature     295(2)
_exptl_crystal_description     'Prism'
_exptl_crystal_colour     'Yellow'
_exptl_crystal_size_max     0.20
_exptl_crystal_size_mid     0.20
_exptl_crystal_size_min     0.20
_exptl_crystal_density_diffrn     1.310
_exptl_crystal_density_meas     ?
_exptl_crystal_density_method     'Not measured'
_exptl_crystal_F_000     520
_exptl_absorpt_coefficient_mu     0.092
_exptl_absorpt_correction_type     none
_exptl_absorpt_process_details     ?
_exptl_absorpt_correction_T_min     ?
_exptl_absorpt_correction_T_max     ?
_exptl_special_details
;
;
_diffrn_ambient_temperature     295(2)
_diffrn_radiation_type     MoK\a
_diffrn_radiation_wavelength     0.71073
_diffrn_radiation_source     'Fine-focus sealed tube'
_diffrn_radiation_monochromator     'Graphite'
_diffrn_measurement_device_type     'Enraf--Nonius CAD-4'
_diffrn_measurement_device     '\k-geometry diffractometer'
_diffrn_measurement_method     'Nonprofiled \w'
_diffrn_reflns_number     2699
_diffrn_reflns_av_R_equivalents     0.0296
_diffrn_reflns_av_sigmaI/netI     0.0173
_diffrn_reflns_theta_min     2.20
_diffrn_reflns_theta_max     26.00
_diffrn_reflns_theta_full     26.00
_diffrn_measured_fraction_theta_max     0.998
_diffrn_measured_fraction_theta_full     0.998
_diffrn_reflns_limit_h_min     -10
_diffrn_reflns_limit_h_max     9
_diffrn_reflns_limit_k_min     0
_diffrn_reflns_limit_k_max     22
_diffrn_reflns_limit_l_min     0
_diffrn_reflns_limit_l_max     10
_diffrn_standards_number     1
_diffrn_standards_interval_time     60
_diffrn_standards_decay_%     2
loop_
    _diffrn_standard_refln_index_h
    _diffrn_standard_refln_index_k
    _diffrn_standard_refln_index_l
    0 18 0
_refine_special_details
;
Refinement of <i>F</i>^2^ against ALL reflections. The weighted <i>R</i>-factor
<i>wR</i> and goodness of fit <i>S</i> are based on <i>F</i>^2^, conventional
<i>R</i>-factors <i>R</i> are based on <i>F</i>, with <i>F</i> set to zero
for negative <i>F</i>^2^. The threshold expression of <i>F</i>^2^ >
2\s(<i>F</i>^2^) is used only for calculating <i>R</i>-factors(gt)
<i>etc</i>. and is not relevant to the choice of reflections for refinement.
<i>R</i>-factors based on <i>F</i>^2^ are statistically about twice as large
as those based on <i>F</i>, and <i>R</i>-factors based on ALL data will be
even larger.
;
_reflns_number_total     2445
_reflns_number_gt     1974
_reflns_threshold_expression     I>2\s(I)
_refine_ls_structure_factor_coef     Fsqd
_refine_ls_matrix_type     'Full'
_refine_ls_R_factor_all     0.0595
_refine_ls_R_factor_gt     0.0482
_refine_ls_wR_factor_gt     0.1641
_refine_ls_wR_factor_ref     0.1736
_refine_ls_goodness_of_fit_ref     1.088
_refine_ls_restrained_S_all     1.088
_refine_ls_number_reflns     2445
_refine_ls_number_parameters     165
_refine_ls_number_restraints     0
_refine_ls_hydrogen_treatment     constr
_refine_ls_weighting_scheme     'Calc'
_refine_ls_weighting_details
          'calc w=1/[\s^2^(Fo^2^)+(0.1046P)^2^+0.277P] where P=(Fo^2^+2Fc^2^)/3'
_atom_sites_solution_hydrogens     'Geom'
_atom_sites_solution_primary     'Direct'
_atom_sites_solution_secondary     'Difmap'
_refine_ls_shift/su_max     0.003
_refine_ls_shift/su_mean     0.000
_refine_diff_density_max     0.293
_refine_diff_density_min     -0.325
_refine_ls_extinction_method     none
_refine_ls_extinction_coef     ?
loop_
    _atom_type_symbol
    _atom_type_description
    _atom_type_scat_dispersion_real
    _atom_type_scat_dispersion_imag
    _atom_type_scat_source
    'C' 'C' 0.0033 0.0016
                         'International Tables Vol C Tables 4.2.6.8 and 6.1.1.4'
    'H' 'H' 0.0000 0.0000
                         'International Tables Vol C Tables 4.2.6.8 and 6.1.1.4'
    'N' 'N' 0.0061 0.0033
                         'International Tables Vol C Tables 4.2.6.8 and 6.1.1.4'
    'O' 'O' 0.0106 0.0060
                         'International Tables Vol C Tables 4.2.6.8 and 6.1.1.4'
_computing_data_collection     '<i>CAD-4 EXPRESS</i> (Enraf--Nonius, 1994)'
_computing_cell_refinement     '<i>CAD-4 EXPRESS</i> (Enraf--Nonius, 1994)'
_computing_data_reduction     '<i>XCAD4</i> (Harms & Wocadlo, 1995)'
_computing_structure_solution     '<i>SHELXS97</i> (Sheldrick, 2008)'
_computing_structure_refinement     '<i>SHELXL97</i> (Sheldrick, 2008)'
_computing_molecular_graphics     '<i>ORTEP-3</i> (Farrugia, 1997)'
_computing_publication_material     '<i>WinGX</i> (Farrugia, 1999)'
loop_
    _atom_site_type_symbol
    _atom_site_label
    _atom_site_fract_x
    _atom_site_fract_y
    _atom_site_fract_z
    _atom_site_U_iso_or_equiv
    _atom_site_adp_type
    _atom_site_calc_flag
    _atom_site_refinement_flags
    _atom_site_occupancy
    _atom_site_disorder_assembly
    _atom_site_disorder_group
    N N1 0.1569(2) 0.42646(8) 0.3299(2) 0.0427(4) Uani d . 1 . .
    C C2 0.1249(3) 0.35798(10) 0.3939(2) 0.0465(5) Uani d . 1 . .
    H H2 0.2271 0.3470 0.4937 0.056 Uiso calc R 1 . .
    C C21 0.1052(3) 0.29783(11) 0.2711(3) 0.0580(6) Uani d . 1 . .
    H H21A -0.0013 0.3043 0.1768 0.087 Uiso calc R 1 . .
    H H21B 0.1027 0.2522 0.3223 0.087 Uiso calc R 1 . .
    H H21C 0.2016 0.2988 0.2360 0.087 Uiso calc R 1 . .
    C C3 -0.0291(3) 0.36744(11) 0.4463(2) 0.0475(5) Uani d . 1 . .
    H H3A 0.0069 0.3977 0.5443 0.057 Uiso calc R 1 . .
    H H3B -0.0600 0.3206 0.4765 0.057 Uiso calc R 1 . .
    C C4 -0.1924(3) 0.40114(11) 0.3133(2) 0.0453(5) Uani d . 1 . .
    H H4 -0.2691 0.4158 0.3697 0.054 Uiso calc R 1 . .
    C C41 -0.2951(3) 0.34861(11) 0.1782(3) 0.0505(5) Uani d . 1 . .
    O O41 -0.3534(3) 0.36109(10) 0.0332(2) 0.0836(6) Uani d . 1 . .
    O O42 -0.3192(2) 0.28667(8) 0.2428(2) 0.0678(5) Uani d . 1 . .
    C C43 -0.4180(4) 0.23173(15) 0.1274(4) 0.0925(10) Uani d . 1 . .
    H H43A -0.5231 0.2525 0.0496 0.139 Uiso calc R 1 . .
    H H43B -0.4466 0.1935 0.1869 0.139 Uiso calc R 1 . .
    H H43C -0.3499 0.2128 0.0691 0.139 Uiso calc R 1 . .
    C C5 -0.1448(2) 0.46862(10) 0.2453(2) 0.0407(4) Uani d . 1 . .
    C C6 -0.2560(3) 0.52609(12) 0.1702(3) 0.0554(6) Uani d . 1 . .
    H H6 -0.3722 0.5238 0.1578 0.067 Uiso calc R 1 . .
    C C7 -0.1959(3) 0.58653(12) 0.1140(3) 0.0630(7) Uani d . 1 . .
    H H7 -0.2727 0.6239 0.0642 0.076 Uiso calc R 1 . .
    C C8 -0.0246(3) 0.59218(11) 0.1306(2) 0.0557(6) Uani d . 1 . .
    H H8 0.0139 0.6327 0.0917 0.067 Uiso calc R 1 . .
    C C9 0.0883(3) 0.53697(10) 0.2055(2) 0.0443(5) Uani d . 1 . .
    C C10 0.0247(2) 0.47699(9) 0.2586(2) 0.0362(4) Uani d . 1 . .
    C C11 0.2786(3) 0.52466(12) 0.2464(3) 0.0558(6) Uani d . 1 . .
    H H11A 0.3485 0.5608 0.3233 0.067 Uiso calc R 1 . .
    H H11B 0.3050 0.5256 0.1473 0.067 Uiso calc R 1 . .
    C C12 0.3104(3) 0.45028(12) 0.3248(3) 0.0521(5) Uani d . 1 . .
    O O12 0.4456(2) 0.41618(10) 0.3776(3) 0.0769(6) Uani d . 1 . .
loop_
    _atom_site_aniso_label
    _atom_site_aniso_U_11
    _atom_site_aniso_U_22
    _atom_site_aniso_U_33
    _atom_site_aniso_U_12
    _atom_site_aniso_U_13
    _atom_site_aniso_U_23
    N1 0.0376(8) 0.0402(9) 0.0496(9) 0.0039(6) 0.0159(7) 0.0012(7)
    C2 0.0446(10) 0.0439(11) 0.0427(10) 0.0043(8) 0.0071(8) 0.0094(8)
    C21 0.0725(15) 0.0358(10) 0.0690(14) 0.0055(10) 0.0308(12) -0.0003(9)
    C3 0.0561(12) 0.0499(11) 0.0356(9) -0.0064(9) 0.0164(8) 0.0018(8)
    C4 0.0408(10) 0.0489(11) 0.0491(11) -0.0034(8) 0.0203(8) -0.0069(8)
    C41 0.0396(10) 0.0497(12) 0.0563(13) -0.0070(8) 0.0115(9) -0.0031(9)
    O41 0.0950(14) 0.0728(12) 0.0569(11) -0.0272(10) -0.0007(9) -0.0017(9)
    O42 0.0704(11) 0.0501(9) 0.0745(11) -0.0186(8) 0.0183(9) -0.0025(8)
    C43 0.0841(19) 0.0559(15) 0.111(2) -0.0299(14) 0.0071(17) -0.0089(15)
    C5 0.0384(9) 0.0415(10) 0.0374(9) 0.0009(7) 0.0090(7) -0.0070(7)
    C6 0.0436(11) 0.0502(12) 0.0577(13) 0.0093(9) 0.0026(9) -0.0108(10)
    C7 0.0725(16) 0.0412(11) 0.0519(13) 0.0150(10) -0.0029(11) -0.0007(9)
    C8 0.0873(17) 0.0346(10) 0.0378(10) -0.0015(10) 0.0154(10) 0.0016(8)
    C9 0.0595(12) 0.0382(10) 0.0371(9) -0.0051(8) 0.0203(9) -0.0064(7)
    C10 0.0413(10) 0.0335(9) 0.0320(8) 0.0013(7) 0.0119(7) -0.0033(7)
    C11 0.0624(14) 0.0507(12) 0.0648(13) -0.0134(10) 0.0358(11) -0.0086(10)
    C12 0.0427(11) 0.0525(12) 0.0652(13) -0.0049(9) 0.0251(10) -0.0103(10)
    O12 0.0426(9) 0.0747(12) 0.1144(15) 0.0075(8) 0.0308(9) -0.0048(10)
_geom_special_details
;
All s.u.'s (except the s.u. in the dihedral angle between two l.s. planes) are
estimated using the full covariance matrix. The cell s.u.'s are taken into
account individually in the estimation of s.u.'s in distances, angles and
torsion angles; correlations between s.u.'s in cell parameters are only used
when they are defined by crystal symmetry. An approximate (isotropic)
treatment of cell s.u.'s is used for estimating s.u.'s involving l.s. planes.
;
loop_
    _geom_bond_atom_site_label_1
    _geom_bond_atom_site_label_2
    _geom_bond_site_symmetry_2
    _geom_bond_distance
    _geom_bond_publ_flag
    N1 C12 . 1.366(3) ?
    N1 C10 . 1.397(2) ?
    N1 C2 . 1.451(2) ?
    C2 C21 . 1.512(3) ?
    C2 C3 . 1.523(3) ?
    C2 H2 . 0.9800 ?
    C21 H21A . 0.9600 ?
    C21 H21B . 0.9600 ?
    C21 H21C . 0.9600 ?
    C3 C4 . 1.544(3) ?
    C3 H3A . 0.9700 ?
    C3 H3B . 0.9700 ?
    C4 C5 . 1.500(3) ?
    C4 C41 . 1.517(3) ?
    C4 H4 . 0.9800 ?
    C41 O41 . 1.193(3) ?
    C41 O42 . 1.327(3) ?
    O42 C43 . 1.449(3) ?
    C43 H43A . 0.9600 ?
    C43 H43B . 0.9600 ?
    C43 H43C . 0.9600 ?
    C5 C10 . 1.377(3) ?
    C5 C6 . 1.399(3) ?
    C6 C7 . 1.389(4) ?
    C6 H6 . 0.9300 ?
    C7 C8 . 1.379(4) ?
    C7 H7 . 0.9300 ?
    C8 C9 . 1.374(3) ?
    C8 H8 . 0.9300 ?
    C9 C10 . 1.383(3) ?
    C9 C11 . 1.501(3) ?
    C11 C12 . 1.517(3) ?
    C11 H11A . 0.9700 ?
    C11 H11B . 0.9700 ?
    C12 O12 . 1.217(3) ?
loop_
    _geom_angle_atom_site_label_1
    _geom_angle_atom_site_label_2
    _geom_angle_atom_site_label_3
    _geom_angle_site_symmetry_1
    _geom_angle_site_symmetry_3
    _geom_angle
    _geom_angle_publ_flag
    C12 N1 C10 . . 110.78(17) ?
    C12 N1 C2 . . 127.21(17) ?
    C10 N1 C2 . . 121.98(16) ?
    N1 C2 C21 . . 110.93(17) ?
    N1 C2 C3 . . 108.22(16) ?
    C21 C2 C3 . . 114.86(18) ?
    N1 C2 H2 . . 107.5 ?
    C21 C2 H2 . . 107.5 ?
    C3 C2 H2 . . 107.5 ?
    C2 C21 H21A . . 109.5 ?
    C2 C21 H21B . . 109.5 ?
    H21A C21 H21B . . 109.5 ?
    C2 C21 H21C . . 109.5 ?
    H21A C21 H21C . . 109.5 ?
    H21B C21 H21C . . 109.5 ?
    C2 C3 C4 . . 114.81(16) ?
    C2 C3 H3A . . 108.6 ?
    C4 C3 H3A . . 108.6 ?
    C2 C3 H3B . . 108.6 ?
    C4 C3 H3B . . 108.6 ?
    H3A C3 H3B . . 107.5 ?
    C5 C4 C41 . . 112.46(17) ?
    C5 C4 C3 . . 110.24(15) ?
    C41 C4 C3 . . 113.57(17) ?
    C5 C4 H4 . . 106.7 ?
    C41 C4 H4 . . 106.7 ?
    C3 C4 H4 . . 106.7 ?
    O41 C41 O42 . . 123.5(2) ?
    O41 C41 C4 . . 125.6(2) ?
    O42 C41 C4 . . 110.80(19) ?
    C41 O42 C43 . . 116.7(2) ?
    O42 C43 H43A . . 109.5 ?
    O42 C43 H43B . . 109.5 ?
    H43A C43 H43B . . 109.5 ?
    O42 C43 H43C . . 109.5 ?
    H43A C43 H43C . . 109.5 ?
    H43B C43 H43C . . 109.5 ?
    C10 C5 C6 . . 115.24(19) ?
    C10 C5 C4 . . 118.39(16) ?
    C6 C5 C4 . . 126.37(19) ?
    C7 C6 C5 . . 121.1(2) ?
    C7 C6 H6 . . 119.4 ?
    C5 C6 H6 . . 119.4 ?
    C8 C7 C6 . . 121.3(2) ?
    C8 C7 H7 . . 119.4 ?
    C6 C7 H7 . . 119.4 ?
    C9 C8 C7 . . 119.0(2) ?
    C9 C8 H8 . . 120.5 ?
    C7 C8 H8 . . 120.5 ?
    C8 C9 C10 . . 118.6(2) ?
    C8 C9 C11 . . 133.9(2) ?
    C10 C9 C11 . . 107.45(17) ?
    C5 C10 C9 . . 124.77(17) ?
    C5 C10 N1 . . 124.60(17) ?
    C9 C10 N1 . . 110.62(17) ?
    C9 C11 C12 . . 103.46(16) ?
    C9 C11 H11A . . 111.1 ?
    C12 C11 H11A . . 111.1 ?
    C9 C11 H11B . . 111.1 ?
    C12 C11 H11B . . 111.1 ?
    H11A C11 H11B . . 109.0 ?
    O12 C12 N1 . . 124.0(2) ?
    O12 C12 C11 . . 128.3(2) ?
    N1 C12 C11 . . 107.66(18) ?
loop_
    _geom_torsion_atom_site_label_1
    _geom_torsion_atom_site_label_2
    _geom_torsion_atom_site_label_3
    _geom_torsion_atom_site_label_4
    _geom_torsion_site_symmetry_1
    _geom_torsion_site_symmetry_2
    _geom_torsion_site_symmetry_3
    _geom_torsion_site_symmetry_4
    _geom_torsion
    _geom_torsion_publ_flag
    C12 N1 C2 C21 . . . . -78.4(3) ?
    C10 N1 C2 C21 . . . . 99.7(2) ?
    C12 N1 C2 C3 . . . . 154.76(19) ?
    C10 N1 C2 C3 . . . . -27.2(2) ?
    N1 C2 C3 C4 . . . . 51.5(2) ?
    C21 C2 C3 C4 . . . . -73.1(2) ?
    C2 C3 C4 C5 . . . . -50.2(2) ?
    C2 C3 C4 C41 . . . . 77.1(2) ?
    C5 C4 C41 O41 . . . . -9.3(3) ?
    C3 C4 C41 O41 . . . . -135.4(3) ?
    C5 C4 C41 O42 . . . . 173.46(17) ?
    C3 C4 C41 O42 . . . . 47.4(2) ?
    O41 C41 O42 C43 . . . . 1.8(4) ?
    C4 C41 O42 C43 . . . . 179.1(2) ?
    C41 C4 C5 C10 . . . . -105.06(19) ?
    C3 C4 C5 C10 . . . . 22.8(2) ?
    C41 C4 C5 C6 . . . . 76.1(2) ?
    C3 C4 C5 C6 . . . . -156.10(19) ?
    C10 C5 C6 C7 . . . . 0.1(3) ?
    C4 C5 C6 C7 . . . . 179.04(19) ?
    C5 C6 C7 C8 . . . . -0.2(3) ?
    C6 C7 C8 C9 . . . . -0.5(3) ?
    C7 C8 C9 C10 . . . . 1.3(3) ?
    C7 C8 C9 C11 . . . . -179.1(2) ?
    C6 C5 C10 C9 . . . . 0.7(3) ?
    C4 C5 C10 C9 . . . . -178.29(17) ?
    C6 C5 C10 N1 . . . . 179.68(17) ?
    C4 C5 C10 N1 . . . . 0.7(3) ?
    C8 C9 C10 C5 . . . . -1.4(3) ?
    C11 C9 C10 C5 . . . . 178.81(17) ?
    C8 C9 C10 N1 . . . . 179.47(16) ?
    C11 C9 C10 N1 . . . . -0.3(2) ?
    C12 N1 C10 C5 . . . . -179.89(17) ?
    C2 N1 C10 C5 . . . . 1.8(3) ?
    C12 N1 C10 C9 . . . . -0.8(2) ?
    C2 N1 C10 C9 . . . . -179.16(16) ?
    C8 C9 C11 C12 . . . . -178.6(2) ?
    C10 C9 C11 C12 . . . . 1.1(2) ?
    C10 N1 C12 O12 . . . . -179.4(2) ?
    C2 N1 C12 O12 . . . . -1.1(4) ?
    C10 N1 C12 C11 . . . . 1.5(2) ?
    C2 N1 C12 C11 . . . . 179.75(18) ?
    C9 C11 C12 O12 . . . . 179.4(2) ?
    C9 C11 C12 N1 . . . . -1.6(2) ?
loop_
    _geom_hbond_atom_site_label_D
    _geom_hbond_atom_site_label_H
    _geom_hbond_atom_site_label_A
    _geom_hbond_site_symmetry_A
    _geom_hbond_distance_DH
    _geom_hbond_distance_HA
    _geom_hbond_distance_DA
    _geom_hbond_angle_DHA
    C3 H3A Cg 3_566 0.970 2.547 3.514(3) 174
    C4 H4 O12 1_455 0.980 2.398 3.274(3) 149
    C11 H11A O12 3_666 0.970 2.557 3.394(3) 145
