# Supplementary material for: Methyl 4-methyl-2-oxo-1,2,5,6-tetra­hydro-4H-pyrrolo[3,2,1-ij]quinoline-6-carboxyl­ate
Source: Acta Crystallogr Sect E Struct Rep Online. 2009 Jul 31;65(Pt 8):o2059. doi: 10.1107/S1600536809029948 (PMC2977288; doi:10.1107/S1600536809029948)
Supplement: Supplementary file 2 [file e-65-o2059-Isup2.hkl]

# 
# h,k,l, Fc-squared, Fo-squared, sigma(Fo-squared) and status flag 
# 
data_I
_shelx_title '  zav1 in P 21/c' 
_shelx_refln_list_code          4 
_shelx_F_calc_maximum      144.89 
_exptl_crystal_F_000       520.00 
_reflns_d_resolution_high  0.8107 
 
loop_ 
 _symmetry_equiv_pos_as_xyz 
 'x, y, z' 
 '-x, y+1/2, -z+1/2' 
 '-x, -y, -z' 
 'x, -y-1/2, z-1/2' 
 
_cell_length_a     8.3089 
_cell_length_b    18.5243 
_cell_length_c     8.7302 
_cell_angle_alpha  90.000 
_cell_angle_beta  112.300 
_cell_angle_gamma  90.000 
 
_shelx_F_squared_multiplier     1.000 
 
loop_ 
 _refln_index_h 
 _refln_index_k 
 _refln_index_l 
 _refln_F_squared_calc 
 _refln_F_squared_meas 
 _refln_F_squared_sigma 
 _refln_observed_status 
   1   0   0     4262.55     4379.17     45.38 o 
   2   0   0     1054.28      990.22     14.36 o 
   3   0   0      829.62      789.26     22.81 o 
   4   0   0       11.79       31.72      0.42 o 
   5   0   0       90.01      110.75      0.82 o 
   6   0   0      162.39      149.39      4.23 o 
   7   0   0      381.26      385.55     10.26 o 
   8   0   0       24.93       24.53      1.13 o 
   9   0   0        1.23        2.00      0.94 o 
   1   1   0      952.67     1041.21     17.50 o 
   2   1   0     6588.78     6412.94     90.76 o 
   3   1   0      165.02      294.73      5.72 o 
   4   1   0      656.71      635.08      9.69 o 
   5   1   0       14.79       15.53      0.71 o 
   6   1   0       49.92       45.64      0.95 o 
   7   1   0       36.82       35.98      1.68 o 
   8   1   0        5.71        4.58      0.89 o 
   9   1   0       14.07       15.05      1.04 o 
   0   2   0     7004.33     7393.87     21.21 o 
   1   2   0     2891.83     3045.03    103.65 o 
   2   2   0      478.06      482.00     11.24 o 
   3   2   0      207.53      202.15      4.32 o 
   4   2   0      387.04      473.81      7.31 o 
   5   2   0       26.53       27.66      0.66 o 
   6   2   0        9.33        9.49      0.71 o 
   7   2   0       58.67       58.41      1.73 o 
   8   2   0        1.09        2.99      0.85 o 
   9   2   0        7.88        4.78      1.04 o 
   1   3   0     1457.11     1453.53     51.42 o 
   2   3   0     1193.58     1189.93     31.79 o 
   3   3   0       70.28       61.21      1.64 o 
   4   3   0      329.43      350.62      7.19 o 
   5   3   0       53.16       48.64      0.81 o 
   6   3   0       99.29      107.54      1.26 o 
   7   3   0       93.08       92.36      2.44 o 
   8   3   0       11.49       11.47      0.96 o 
   9   3   0        3.15        4.15      1.32 o 
   0   4   0      243.39      215.35      4.60 o 
   1   4   0      364.17      347.37     19.31 o 
   2   4   0      141.03      162.07      2.42 o 
   3   4   0       65.97       63.00      5.08 o 
   4   4   0        8.23       15.47      0.56 o 
   5   4   0      271.38      262.18      5.76 o 
   6   4   0      111.14      108.46      2.09 o 
   7   4   0        8.28        9.39      0.95 o 
   8   4   0       12.29        9.77      1.26 o 
   9   4   0        2.20        3.03      1.17 o 
   1   5   0      600.88      630.43     32.05 o 
   2   5   0      879.27      899.81     26.94 o 
   3   5   0      127.82      155.46      3.57 o 
   4   5   0       89.92       80.26      1.48 o 
   5   5   0       48.99       48.48      1.37 o 
   6   5   0       60.07       60.82      1.11 o 
   7   5   0      196.84      181.88      5.68 o 
   8   5   0       15.98       16.30      1.05 o 
   9   5   0        0.54        0.95      0.96 o 
   0   6   0      670.35      701.70     10.01 o 
   1   6   0      308.93      324.68     14.88 o 
   2   6   0      257.19      258.96     11.86 o 
   3   6   0     1428.33     1506.77     19.06 o 
   4   6   0        0.62        0.36      0.45 o 
   5   6   0      452.62      450.09      8.45 o 
   6   6   0       19.00       22.01      0.93 o 
   7   6   0        1.15        1.29      0.83 o 
   8   6   0       97.29      106.17      1.68 o 
   9   6   0        2.15        5.21      0.98 o 
   1   7   0       16.11       10.97      1.73 o 
   2   7   0      240.73      176.43     11.98 o 
   3   7   0      134.25       92.93      5.12 o 
   4   7   0        0.01        0.97      0.46 o 
   5   7   0       20.84       18.79      0.79 o 
   6   7   0      107.87      103.40      1.91 o 
   7   7   0        3.02        3.48      0.83 o 
   8   7   0        0.01        1.25      1.04 o 
   9   7   0        0.16        0.64      1.42 o 
   0   8   0        5.76        1.26      0.55 o 
   1   8   0        0.26        2.07      0.33 o 
   2   8   0      107.80      110.06      5.15 o 
   3   8   0      353.28      362.49      7.26 o 
   4   8   0       53.91       65.80      2.42 o 
   5   8   0       43.59       39.24      0.95 o 
   6   8   0        4.81        4.26      0.85 o 
   7   8   0        2.20        0.88      1.09 o 
   8   8   0       15.09       15.63      1.05 o 
   1   9   0     1198.98     1227.66    125.83 o 
   2   9   0       58.59      120.11      4.69 o 
   3   9   0      606.97      625.99     12.68 o 
   4   9   0       44.75       42.89      0.81 o 
   5   9   0        0.00        1.54      0.70 o 
   6   9   0       61.80       59.56      2.01 o 
   7   9   0       25.66       25.40      1.09 o 
   8   9   0        7.75        8.22      1.01 o 
   0  10   0        6.53        0.01      0.69 o 
   1  10   0       64.17      104.37      6.86 o 
   2  10   0       74.38       62.11      4.03 o 
   3  10   0       93.01       84.93      4.24 o 
   4  10   0       32.18       29.44      0.84 o 
   5  10   0      210.08      232.99      4.99 o 
   6  10   0        0.99        2.24      0.84 o 
   7  10   0       25.06       26.57      1.11 o 
   8  10   0        5.48        7.93      1.02 o 
   1  11   0      370.33      400.11     46.37 o 
   2  11   0       53.72       34.06      4.84 o 
   3  11   0       11.79        8.40      0.67 o 
   4  11   0       97.02      102.62      3.31 o 
   5  11   0      183.31      190.34      2.10 o 
   6  11   0       13.77       16.05      1.17 o 
   7  11   0       18.86       16.64      1.07 o 
   8  11   0        0.32        0.98      0.94 o 
   0  12   0      253.29      339.19      1.97 o 
   1  12   0       82.40      125.76     10.43 o 
   2  12   0       24.77       29.37      2.86 o 
   3  12   0      403.63      409.61     12.93 o 
   4  12   0      104.25      108.31      4.30 o 
   5  12   0      174.89      185.34      3.15 o 
   6  12   0        1.16        1.93      0.91 o 
   7  12   0        4.14        5.17      0.95 o 
   8  12   0       17.27       18.44      1.12 o 
   1  13   0        3.26        1.46      0.50 o 
   2  13   0      379.85      401.24     35.49 o 
   3  13   0       16.08       17.54      2.67 o 
   4  13   0       81.85       90.68      4.08 o 
   5  13   0       74.52       75.55      1.41 o 
   6  13   0      117.41      127.31      4.88 o 
   7  13   0       21.93       25.81      1.19 o 
   0  14   0      136.10      127.80      1.72 o 
   1  14   0       86.28       71.61      9.47 o 
   2  14   0       15.16       13.23      2.96 o 
   3  14   0       35.16       32.45      2.46 o 
   4  14   0       76.48       73.29      4.23 o 
   5  14   0       14.07       16.11      1.77 o 
   6  14   0       37.79       39.91      1.29 o 
   7  14   0        2.75        3.67      1.24 o 
   1  15   0       15.58       13.12      1.30 o 
   2  15   0      422.16      426.49     33.85 o 
   3  15   0      184.03      194.46      8.41 o 
   4  15   0      182.25      202.06      7.99 o 
   5  15   0       55.06       48.33      1.30 o 
   6  15   0       25.17       26.36      1.90 o 
   7  15   0        1.08        0.34      0.99 o 
   0  16   0      960.41      902.28     21.89 o 
   1  16   0       47.46       45.52      4.57 o 
   2  16   0       72.04       74.91      4.38 o 
   3  16   0        8.41        7.52      0.96 o 
   4  16   0       22.58       24.52      1.09 o 
   5  16   0        2.77        4.73      0.97 o 
   6  16   0        0.46        0.23      0.90 o 
   1  17   0      136.28      127.47     14.92 o 
   2  17   0      106.74      118.78     10.88 o 
   3  17   0        2.54        0.31      1.14 o 
   4  17   0       24.60       28.00      2.52 o 
   5  17   0        4.79        6.68      0.96 o 
   6  17   0        7.45        9.14      1.06 o 
   0  18   0      719.82      751.17      4.69 o 
   1  18   0      174.02      146.54     18.80 o 
   2  18   0        9.43       12.34      1.13 o 
   3  18   0       17.03       18.38      2.43 o 
   4  18   0        0.32        0.14      0.89 o 
   5  18   0        0.76        1.73      0.95 o 
   1  19   0        0.11        0.31      0.70 o 
   2  19   0        0.15        0.79      0.79 o 
   3  19   0        5.66        5.73      0.92 o 
   4  19   0        0.32        0.94      1.55 o 
   5  19   0        2.56        2.99      1.01 o 
   0  20   0       11.78       18.83      1.36 o 
   1  20   0        0.33        1.59      0.70 o 
   2  20   0        1.09        1.00      0.84 o 
   3  20   0        0.54        0.42      1.27 o 
   4  20   0       10.83        9.77      1.07 o 
   1  21   0        0.09        0.43      0.70 o 
   2  21   0       15.25       15.97      1.49 o 
   3  21   0       52.84       52.72      4.41 o 
   0  22   0        0.38        0.53      1.23 o 
   1  22   0        0.47        0.87      0.71 o 
   2  22   0        9.60        9.91      1.94 o 
  -9   1   1        6.73        7.90      1.37 o 
  -8   1   1       15.29       22.28      1.44 o 
  -7   1   1       19.00       21.24      1.37 o 
  -6   1   1      248.81      261.45      2.40 o 
  -5   1   1       50.34       56.19      1.10 o 
  -4   1   1      286.97      313.94      1.89 o 
  -3   1   1     3748.92     3723.18     25.39 o 
  -2   1   1      828.33      861.02     10.36 o 
  -1   1   1        0.12        1.17      0.20 o 
   0   1   1       57.64       40.41      0.40 o 
   1   1   1       18.52       14.01      0.30 o 
   2   1   1      395.55      420.98      8.13 o 
   3   1   1      148.90      163.61      1.30 o 
   4   1   1       61.55       70.78      1.10 o 
   5   1   1       23.62       22.73      0.90 o 
   6   1   1       42.08       45.69      1.46 o 
   7   1   1       64.00       71.33      1.86 o 
   8   1   1        4.74        3.72      1.23 o 
   9   1   1        0.84        1.09      1.30 o 
  -9   2   1        1.98        0.97      1.30 o 
  -8   2   1       68.56       66.40      1.97 o 
  -7   2   1       79.06       82.85      1.81 o 
  -6   2   1       24.04       24.55      1.09 o 
  -5   2   1      526.79      506.63      2.81 o 
  -4   2   1      333.40      330.02      1.97 o 
  -3   2   1       22.84       20.35      0.50 o 
  -2   2   1     2596.54     2605.40     18.81 o 
  -1   2   1      799.28      835.45      8.86 o 
   0   2   1     8254.43     8200.35     25.72 o 
   1   2   1      699.08      544.80      9.24 o 
   2   2   1       59.86       63.14      0.74 o 
   3   2   1      696.90      757.69     12.87 o 
   4   2   1      221.93      216.24      1.77 o 
   5   2   1       14.98       16.30      0.92 o 
   6   2   1      648.71      623.76      3.87 o 
   7   2   1      118.09      130.93      2.27 o 
   8   2   1        5.65        5.53      1.27 o 
   9   2   1        0.06        1.33      1.33 o 
  -9   3   1       21.52       26.08      1.59 o 
  -8   3   1       50.70       50.81      1.74 o 
  -7   3   1      269.46      277.51      2.97 o 
  -6   3   1       28.46       28.23      1.11 o 
  -5   3   1      103.62      108.27      1.47 o 
  -4   3   1     1715.13     1652.69     20.64 o 
  -3   3   1     1409.97     1329.49     16.03 o 
  -2   3   1      449.98      449.91      8.23 o 
  -1   3   1     4896.41     4974.00     23.87 o 
   0   3   1      207.77      181.00      4.09 o 
   1   3   1       16.48       23.49      0.41 o 
   2   3   1     2355.20     2417.66     20.19 o 
   3   3   1        6.77        0.14      0.60 o 
   4   3   1      664.36      703.44     14.89 o 
   5   3   1       13.86       15.43      0.92 o 
   6   3   1       77.75       70.47      1.67 o 
   7   3   1      116.62      106.65      2.11 o 
   8   3   1        1.07        0.09      1.16 o 
  -9   4   1        1.38        3.12      1.32 o 
  -8   4   1       10.08       10.93      1.42 o 
  -7   4   1      142.41      154.86      2.38 o 
  -6   4   1       28.94       30.33      1.20 o 
  -5   4   1      590.29      544.54      3.04 o 
  -4   4   1      211.36      157.10      1.72 o 
  -3   4   1      199.94      204.77      1.43 o 
  -2   4   1       80.87       74.42      0.93 o 
  -1   4   1     1339.55     1358.88     13.22 o 
   0   4   1      727.24      718.24      8.79 o 
   1   4   1       81.21      117.74      0.68 o 
   2   4   1      698.43      696.14     11.28 o 
   3   4   1     2240.27     2382.29     23.86 o 
   4   4   1        0.27        5.24      0.66 o 
   5   4   1      164.62      148.84      1.85 o 
   6   4   1      241.33      248.80      2.63 o 
   7   4   1       13.44       15.76      1.33 o 
   8   4   1       18.17       19.88      1.50 o 
  -9   5   1       10.74       14.63      1.52 o 
  -8   5   1        5.22        2.55      1.41 o 
  -7   5   1       17.74       24.36      1.45 o 
  -6   5   1      223.33      206.16      2.36 o 
  -5   5   1       58.63       54.58      1.37 o 
  -4   5   1      110.63      120.49      1.37 o 
  -3   5   1       62.35       22.40      0.91 o 
  -2   5   1     1154.93     1136.78     14.58 o 
  -1   5   1       34.22       28.38      0.51 o 
   0   5   1       75.53       56.69      0.79 o 
   1   5   1       77.04      131.50      0.78 o 
   2   5   1      690.66      698.91     11.75 o 
   3   5   1      225.94      323.67      1.72 o 
   4   5   1        0.23        1.78      0.69 o 
   5   5   1      166.36      171.49      1.97 o 
   6   5   1      194.38      201.07      2.46 o 
   7   5   1       12.72       12.01      1.27 o 
   8   5   1        0.05        0.12      1.21 o 
  -9   6   1        0.84        0.19      1.38 o 
  -8   6   1        0.03        0.09      1.28 o 
  -7   6   1      153.60      164.54      2.46 o 
  -6   6   1      451.72      464.49      3.41 o 
  -5   6   1        7.35        7.97      0.89 o 
  -4   6   1       19.48       37.23      0.76 o 
  -3   6   1       13.89        9.47      0.60 o 
  -2   6   1     1110.35     1104.73     15.22 o 
  -1   6   1       39.21       99.25      0.65 o 
   0   6   1      116.05      166.87      0.89 o 
   1   6   1      956.85      979.90     12.73 o 
   2   6   1      200.16      213.91      1.49 o 
   3   6   1       92.44      101.55      1.25 o 
   4   6   1      114.87      116.58      1.51 o 
   5   6   1       60.08       66.74      1.42 o 
   6   6   1      173.51      174.80      2.36 o 
   7   6   1        7.84        7.83      1.22 o 
   8   6   1        8.09        9.35      1.33 o 
  -9   7   1        0.53        1.46      1.31 o 
  -8   7   1       47.03       52.17      1.81 o 
  -7   7   1       12.70       11.38      1.35 o 
  -6   7   1       96.56       88.60      1.86 o 
  -5   7   1       22.57       21.25      1.05 o 
  -4   7   1        2.83        2.73      0.73 o 
  -3   7   1      112.91      184.88      1.21 o 
  -2   7   1      143.71      250.59      1.34 o 
  -1   7   1     3636.99     3587.55     26.43 o 
   0   7   1      677.36      722.49     11.32 o 
   1   7   1     1051.43     1036.17     13.90 o 
   2   7   1      167.33      128.63      1.42 o 
   3   7   1      399.34      392.92      2.36 o 
   4   7   1      292.78      245.84      2.38 o 
   5   7   1        6.87        4.93      0.96 o 
   6   7   1       65.05       67.60      1.69 o 
   7   7   1        0.38        0.53      1.18 o 
   8   7   1        0.17        0.86      1.25 o 
  -9   8   1       15.12       18.29      1.56 o 
  -8   8   1        9.47       10.20      1.46 o 
  -7   8   1       50.81       53.78      1.75 o 
  -6   8   1      208.45      218.31      2.64 o 
  -5   8   1        3.68        1.73      0.88 o 
  -4   8   1       67.58       70.67      1.26 o 
  -3   8   1       67.88       72.97      1.11 o 
  -2   8   1      694.67      606.73     14.76 o 
  -1   8   1     1921.74     1954.76     20.70 o 
   0   8   1      275.14      307.46      1.72 o 
   1   8   1       74.30       82.04      0.99 o 
   2   8   1      389.58      428.17      2.28 o 
   3   8   1       93.73       95.20      1.31 o 
   4   8   1       40.40       34.88      1.06 o 
   5   8   1      247.18      223.03      2.43 o 
   6   8   1       45.45       49.55      1.57 o 
   7   8   1       22.56       23.61      1.48 o 
   8   8   1        7.16       10.07      1.39 o 
  -9   9   1        4.35        6.66      1.48 o 
  -8   9   1        6.68        8.88      1.41 o 
  -7   9   1       43.11       39.00      1.67 o 
  -6   9   1       10.57       11.86      1.34 o 
  -5   9   1       21.36       20.49      1.15 o 
  -4   9   1       41.54       47.45      1.15 o 
  -3   9   1       27.13       38.73      0.86 o 
  -2   9   1       38.06       22.33      0.98 o 
  -1   9   1      330.07      345.01      2.02 o 
   0   9   1        0.13        1.69      0.51 o 
   1   9   1      555.16      589.05     11.79 o 
   2   9   1        0.00        1.01      0.60 o 
   3   9   1       46.76       38.66      1.03 o 
   4   9   1       12.11       10.41      0.89 o 
   5   9   1       58.16       53.46      1.50 o 
   6   9   1       10.40       11.13      1.29 o 
   7   9   1       36.76       35.81      1.58 o 
   8   9   1        0.49        0.25      1.26 o 
  -8  10   1        5.70        8.06      1.41 o 
  -7  10   1       16.28       16.84      1.46 o 
  -6  10   1      246.51      257.18      2.99 o 
  -5  10   1       16.27       19.10      1.24 o 
  -4  10   1       26.35       28.30      1.04 o 
  -3  10   1       99.40      110.64      1.50 o 
  -2  10   1      192.75      192.87      1.78 o 
  -1  10   1      358.61      352.89      2.14 o 
   0  10   1       28.24       20.04      0.72 o 
   1  10   1      320.73      337.97      2.03 o 
   2  10   1       37.18       32.58      0.93 o 
   3  10   1      184.76      200.11      1.98 o 
   4  10   1       34.70       34.90      1.19 o 
   5  10   1      107.53      119.35      2.04 o 
   6  10   1       65.24       61.01      1.75 o 
   7  10   1        0.75        1.22      1.25 o 
   8  10   1       11.70       10.56      1.46 o 
  -8  11   1       16.34       19.43      1.60 o 
  -7  11   1       14.44       18.47      1.54 o 
  -6  11   1       22.40       23.37      1.48 o 
  -5  11   1        1.61        3.02      1.24 o 
  -4  11   1       13.19       11.08      1.07 o 
  -3  11   1        0.34        2.26      0.77 o 
  -2  11   1       22.10       21.47      0.89 o 
  -1  11   1      195.51      180.43      1.68 o 
   0  11   1        8.63        5.24      0.73 o 
   1  11   1      507.96      480.94      2.55 o 
   2  11   1      250.31      290.79      2.23 o 
   3  11   1        4.72        6.00      0.86 o 
   4  11   1        8.68        7.24      1.05 o 
   5  11   1       23.18       24.19      1.36 o 
   6  11   1       51.83       53.38      1.79 o 
   7  11   1        1.62        2.52      1.26 o 
  -8  12   1        0.38        1.03      1.32 o 
  -7  12   1       37.64       39.28      1.74 o 
  -6  12   1       14.62       13.59      1.39 o 
  -5  12   1      493.56      508.94      3.89 o 
  -4  12   1       69.45       68.62      1.60 o 
  -3  12   1       30.26       27.46      1.12 o 
  -2  12   1      258.74      268.64      2.32 o 
  -1  12   1      168.68      168.27      1.75 o 
   0  12   1      256.17      276.93      2.14 o 
   1  12   1      479.38      507.83      2.77 o 
   2  12   1      469.86      511.54      3.07 o 
   3  12   1      164.62      167.96      2.06 o 
   4  12   1        1.41        0.21      1.15 o 
   5  12   1       64.16       67.71      1.81 o 
   6  12   1        2.45        2.92      1.24 o 
   7  12   1        5.00        3.84      1.36 o 
  -8  13   1        0.22        0.06      1.35 o 
  -7  13   1        3.14        3.51      1.33 o 
  -6  13   1       16.78       15.08      1.40 o 
  -5  13   1       58.85       58.24      1.80 o 
  -4  13   1      238.84      221.52      2.60 o 
  -3  13   1      273.49      270.41      2.63 o 
  -2  13   1       13.81       16.93      0.92 o 
  -1  13   1        0.09        0.25      0.75 o 
   0  13   1       27.43       27.26      1.04 o 
   1  13   1       43.56       38.95      1.10 o 
   2  13   1       57.38       70.78      1.45 o 
   3  13   1        1.66        1.45      1.03 o 
   4  13   1      474.93      464.85      3.70 o 
   5  13   1       25.93       27.68      1.51 o 
   6  13   1       13.69       13.38      1.46 o 
   7  13   1        6.14        6.58      1.36 o 
  -7  14   1        4.32        3.96      1.35 o 
  -6  14   1        0.08        2.98      1.26 o 
  -5  14   1       44.18       33.36      1.72 o 
  -4  14   1       11.57       10.48      1.31 o 
  -3  14   1       19.15       18.24      1.21 o 
  -2  14   1       30.91       29.59      1.19 o 
  -1  14   1       46.24       43.40      1.16 o 
   0  14   1       99.20       97.44      1.57 o 
   1  14   1       60.30       58.34      1.29 o 
   2  14   1       25.42       27.07      1.20 o 
   3  14   1       33.01       29.94      1.36 o 
   4  14   1        1.21        0.02      1.20 o 
   5  14   1        0.54        1.23      1.29 o 
   6  14   1       23.79       27.87      1.61 o 
   7  14   1        0.01        0.25      1.28 o 
  -7  15   1        2.69        2.65      1.41 o 
  -6  15   1       20.98       21.41      1.53 o 
  -5  15   1       29.02       31.09      1.58 o 
  -4  15   1      145.46      143.04      2.43 o 
  -3  15   1        0.60        0.41      1.18 o 
  -2  15   1      213.19      203.20      2.45 o 
  -1  15   1       17.24       16.07      1.03 o 
   0  15   1       42.45       41.33      1.34 o 
   1  15   1      517.49      528.38      3.31 o 
   2  15   1      328.92      325.89      2.89 o 
   3  15   1       19.95       22.24      1.36 o 
   4  15   1       31.57       26.21      1.47 o 
   5  15   1       82.79       78.06      2.05 o 
   6  15   1        2.03        1.30      1.34 o 
  -7  16   1        2.19        2.43      1.42 o 
  -6  16   1        9.88        8.99      1.38 o 
  -5  16   1       27.12       28.06      1.57 o 
  -4  16   1      163.58      156.56      2.55 o 
  -3  16   1       20.92       19.63      1.49 o 
  -2  16   1      104.20       89.00      1.90 o 
  -1  16   1      158.19      152.70      2.15 o 
   0  16   1      234.19      247.68      2.71 o 
   1  16   1        2.08        2.53      1.10 o 
   2  16   1      157.99      159.27      2.27 o 
   3  16   1       66.80       69.16      1.78 o 
   4  16   1       18.72       16.21      1.38 o 
   5  16   1        8.04       11.35      1.42 o 
   6  16   1       14.71       17.34      1.48 o 
  -6  17   1        0.03        0.56      1.29 o 
  -5  17   1       31.12       31.43      1.61 o 
  -4  17   1       28.41       26.96      1.53 o 
  -3  17   1      180.96      174.61      2.61 o 
  -2  17   1       11.09       10.57      1.33 o 
  -1  17   1       59.13       67.06      1.76 o 
   0  17   1       64.41       77.75      1.93 o 
   1  17   1       59.43       61.50      1.59 o 
   2  17   1       98.39       98.04      1.95 o 
   3  17   1        9.09        7.99      1.22 o 
   4  17   1        0.01        1.62      1.13 o 
   5  17   1        6.64        6.21      1.37 o 
  -6  18   1        7.49        9.83      1.51 o 
  -5  18   1        8.26        5.99      1.39 o 
  -4  18   1        6.84        6.03      1.28 o 
  -3  18   1       12.80       16.24      1.43 o 
  -2  18   1      180.37      166.17      2.55 o 
  -1  18   1       57.74       52.90      1.74 o 
   0  18   1       37.42       37.63      1.61 o 
   1  18   1       99.19       99.90      1.87 o 
   2  18   1       42.16       38.02      1.50 o 
   3  18   1        0.36        0.64      1.14 o 
   4  18   1       32.13       31.27      1.66 o 
   5  18   1       56.69       55.10      1.95 o 
  -5  19   1        1.21        1.08      1.29 o 
  -4  19   1        0.02        0.87      1.23 o 
  -3  19   1        2.64        2.55      1.23 o 
  -2  19   1       67.49       67.53      1.93 o 
  -1  19   1        5.13        6.62      1.20 o 
   0  19   1        1.64        0.73      1.25 o 
   1  19   1       25.07       24.42      1.29 o 
   2  19   1        9.64       12.13      1.15 o 
   3  19   1        0.64        0.86      1.17 o 
   4  19   1        0.17        1.17      1.32 o 
  -4  20   1        0.92        0.46      1.32 o 
  -3  20   1        1.81        0.44      1.26 o 
  -2  20   1        4.19        1.29      1.29 o 
  -1  20   1        9.77       10.21      1.26 o 
   0  20   1       42.49       51.63      1.75 o 
   1  20   1        5.34        8.21      1.14 o 
   2  20   1        0.82        1.80      1.10 o 
   3  20   1       23.65       22.84      1.52 o 
   4  20   1        9.12        8.20      1.43 o 
  -3  21   1        2.10        2.70      1.31 o 
  -2  21   1        7.46        7.79      1.31 o 
  -1  21   1        3.18        2.34      1.21 o 
   0  21   1        0.01        1.05      1.30 o 
   1  21   1        1.43        1.02      1.14 o 
   2  21   1       20.71       16.89      1.41 o 
   3  21   1        2.22        2.29      1.30 o 
  -2  22   1        6.29        8.66      1.35 o 
  -1  22   1       12.55       10.15      1.33 o 
   0  22   1        3.01        5.32      1.32 o 
   1  22   1        0.15        0.79      1.12 o 
   2  22   1        5.84        6.56      1.24 o 
 -10   0   2       21.39       19.02      1.70 o 
  -9   0   2        0.08        1.18      1.18 o 
  -8   0   2        1.11        0.63      1.14 o 
  -7   0   2      305.10      297.06      2.86 o 
  -6   0   2      301.06      273.42      2.39 o 
  -5   0   2      691.10      643.36     14.78 o 
  -4   0   2      262.66      279.77      1.82 o 
  -3   0   2      275.33      214.76      1.43 o 
  -2   0   2     6182.37     6227.75     30.83 o 
  -1   0   2    20993.09    21065.25     54.65 o 
   0   0   2    14250.34    15003.18     44.08 o 
   1   0   2     2848.74     2805.13     19.57 o 
   2   0   2      343.54      332.34      8.02 o 
   3   0   2      289.80      271.13      1.83 o 
   4   0   2       73.61       75.10      1.25 o 
   5   0   2      211.36      219.06      2.25 o 
   6   0   2      270.06      263.15      2.81 o 
   7   0   2       48.85       50.54      1.74 o 
   8   0   2       35.37       44.75      1.72 o 
 -10   1   2        6.56        8.17      1.42 o 
  -9   1   2        1.57        2.17      1.23 o 
  -8   1   2        0.06        1.74      1.14 o 
  -7   1   2       34.44       36.77      1.39 o 
  -6   1   2       16.95       12.66      0.95 o 
  -5   1   2        4.57        4.92      0.68 o 
  -4   1   2        1.32        1.69      0.56 o 
  -3   1   2     3141.86     3052.79     24.04 o 
  -2   1   2      155.69      201.26      1.03 o 
  -1   1   2     5234.79     4770.39     23.30 o 
   0   1   2     1888.25     2003.54     14.94 o 
   1   1   2     1453.42     1415.11     13.88 o 
   2   1   2      304.86      406.63      1.57 o 
   3   1   2        0.27        0.41      0.48 o 
   4   1   2        2.38        7.00      0.67 o 
   5   1   2       10.84       19.37      0.94 o 
   6   1   2       73.76       74.60      1.74 o 
   7   1   2        1.07        0.03      1.17 o 
   8   1   2        0.54        1.61      1.20 o 
  -9   2   2        0.10        0.15      1.22 o 
  -8   2   2       32.29       31.92      1.55 o 
  -7   2   2      207.46      204.09      2.39 o 
  -6   2   2        0.01        0.81      0.80 o 
  -5   2   2       60.03       80.86      1.05 o 
  -4   2   2        4.44       15.70      0.57 o 
  -3   2   2      405.72      406.81      9.10 o 
  -2   2   2        8.65        8.09      0.40 o 
  -1   2   2     2133.82     2355.35     16.48 o 
   0   2   2     3271.26     3202.95     19.50 o 
   1   2   2      197.74      193.61      1.13 o 
   2   2   2       15.48       19.88      0.49 o 
   3   2   2       88.35       77.47      1.07 o 
   4   2   2       85.45       87.96      1.33 o 
   5   2   2        0.22        0.08      0.83 o 
   6   2   2        3.41        4.97      1.17 o 
   7   2   2        1.98        2.43      1.18 o 
   8   2   2        0.91        2.17      1.13 o 
  -9   3   2        0.75        0.18      1.24 o 
  -8   3   2      129.86      133.74      2.37 o 
  -7   3   2        0.88        3.17      1.00 o 
  -6   3   2        0.46        1.66      0.84 o 
  -5   3   2      293.42      289.19      2.14 o 
  -4   3   2       46.72       47.21      0.90 o 
  -3   3   2      358.52      285.30      9.08 o 
  -2   3   2     2461.16     2529.58     20.17 o 
  -1   3   2      136.81      119.05      0.85 o 
   0   3   2    16663.71    15742.86     47.44 o 
   1   3   2      117.93      105.07      0.89 o 
   2   3   2      768.94      740.52     12.42 o 
   3   3   2      345.30      373.18      2.19 o 
   4   3   2      243.27      243.32      2.07 o 
   5   3   2       68.72       63.95      1.40 o 
   6   3   2       25.74       22.49      1.34 o 
   7   3   2      103.16       95.54      2.02 o 
   8   3   2        2.62        2.88      1.21 o 
  -9   4   2        0.46        1.30      1.23 o 
  -8   4   2       39.46       37.28      1.61 o 
  -7   4   2       23.08       23.15      1.21 o 
  -6   4   2      161.39      149.66      1.90 o 
  -5   4   2        3.53        3.23      0.72 o 
  -4   4   2        0.83        3.72      0.53 o 
  -3   4   2      669.30      662.96     12.14 o 
  -2   4   2       60.63       50.01      0.72 o 
  -1   4   2      211.27      197.27      1.13 o 
   0   4   2     9018.99     8941.21     36.43 o 
   1   4   2     1029.16     1070.27     13.20 o 
   2   4   2       94.60      122.32      0.99 o 
   3   4   2     1153.25     1272.11     19.03 o 
   4   4   2        0.00        0.15      0.74 o 
   5   4   2      138.38      128.87      1.81 o 
   6   4   2       17.92       17.75      1.28 o 
   7   4   2       15.18       14.46      1.35 o 
   8   4   2        7.32        9.61      1.28 o 
  -9   5   2        0.31        1.26      1.26 o 
  -8   5   2       74.98       70.07      1.93 o 
  -7   5   2        0.00        0.50      1.08 o 
  -6   5   2       19.79       18.20      1.06 o 
  -5   5   2      188.11      166.15      1.76 o 
  -4   5   2      235.18      260.19      1.92 o 
  -3   5   2      528.39      544.47     11.34 o 
  -2   5   2     1286.49     1243.91     15.37 o 
  -1   5   2       32.26       40.60      0.61 o 
   0   5   2     1796.41     1828.03     17.02 o 
   1   5   2      498.65      655.62      9.13 o 
   2   5   2      477.95      564.20     11.49 o 
   3   5   2       27.59       18.71      0.93 o 
   4   5   2        4.20        2.76      0.78 o 
   5   5   2        0.89        0.92      0.92 o 
   6   5   2        0.39        0.53      1.05 o 
   7   5   2        2.46        2.02      1.20 o 
   8   5   2        3.45        1.34      1.26 o 
  -9   6   2        3.07        1.76      1.31 o 
  -8   6   2        5.36        5.17      1.28 o 
  -7   6   2       15.84       19.23      1.32 o 
  -6   6   2       31.02       35.47      1.29 o 
  -5   6   2      202.38      198.60      1.98 o 
  -4   6   2     1055.05     1029.55     17.87 o 
  -3   6   2      335.19      289.05      1.88 o 
  -2   6   2       39.98       32.55      0.72 o 
  -1   6   2       23.79       10.86      0.63 o 
   0   6   2        8.05       19.37      0.46 o 
   1   6   2      107.12       85.73      0.96 o 
   2   6   2       30.77       21.90      0.84 o 
   3   6   2      527.67      570.19     13.72 o 
   4   6   2       56.50       58.80      1.24 o 
   5   6   2        0.26        0.45      0.91 o 
   6   6   2        6.33        6.75      1.06 o 
   7   6   2       92.30       89.65      2.04 o 
   8   6   2        7.12        4.26      1.27 o 
  -9   7   2        2.76        1.04      1.34 o 
  -8   7   2       26.86       29.81      1.61 o 
  -7   7   2       36.12       36.34      1.55 o 
  -6   7   2      216.07      204.26      2.39 o 
  -5   7   2      326.39      337.71      2.58 o 
  -4   7   2        1.41        1.67      0.73 o 
  -3   7   2      361.89      365.17      2.18 o 
  -2   7   2       26.05       29.39      0.67 o 
  -1   7   2       70.42       65.60      0.89 o 
   0   7   2       59.30       35.13      0.90 o 
   1   7   2      294.37      206.09      1.80 o 
   2   7   2       67.30       51.92      1.09 o 
   3   7   2        0.00        0.02      0.68 o 
   4   7   2       25.03       22.32      1.03 o 
   5   7   2       15.77       13.45      1.10 o 
   6   7   2        2.96        3.83      1.05 o 
   7   7   2       10.15        9.21      1.34 o 
   8   7   2        2.97        4.00      1.23 o 
  -9   8   2        1.40        2.74      1.32 o 
  -8   8   2        2.68        2.91      1.32 o 
  -7   8   2       65.79       52.52      1.78 o 
  -6   8   2       28.73       24.77      1.41 o 
  -5   8   2        6.83        7.54      0.96 o 
  -4   8   2      364.72      394.31      2.59 o 
  -3   8   2        6.91        5.87      0.64 o 
  -2   8   2       75.65      112.12      1.11 o 
  -1   8   2      135.84      207.68      1.24 o 
   0   8   2     1070.96     1102.19     15.96 o 
   1   8   2       10.04       10.87      0.69 o 
   2   8   2       11.29       13.95      0.75 o 
   3   8   2       40.16       36.24      1.02 o 
   4   8   2       54.29       57.48      1.35 o 
   5   8   2        1.91        2.42      1.03 o 
   6   8   2        1.08        0.60      1.09 o 
   7   8   2       46.56       43.62      1.65 o 
  -9   9   2        2.87        4.33      1.39 o 
  -8   9   2      103.68      109.51      2.34 o 
  -7   9   2      142.01      138.20      2.37 o 
  -6   9   2      590.03      597.12      4.04 o 
  -5   9   2      276.24      274.72      2.52 o 
  -4   9   2       17.54       12.64      0.94 o 
  -3   9   2      333.56      450.23      2.30 o 
  -2   9   2      845.98      967.64     16.67 o 
  -1   9   2      486.25      531.01     12.00 o 
   0   9   2      504.77      508.72     11.67 o 
   1   9   2       68.41       47.68      1.05 o 
   2   9   2      718.46      747.20     15.49 o 
   3   9   2       41.97       32.10      1.17 o 
   4   9   2       18.31       17.76      1.07 o 
   5   9   2       13.82       13.18      1.14 o 
   6   9   2       63.06       65.38      1.74 o 
   7   9   2       20.35       18.36      1.47 o 
  -9  10   2       23.41       21.33      1.67 o 
  -8  10   2        0.04        1.31      1.31 o 
  -7  10   2       22.82       18.54      1.41 o 
  -6  10   2      102.64      100.86      2.15 o 
  -5  10   2      168.98      174.49      2.24 o 
  -4  10   2       65.35       89.80      1.34 o 
  -3  10   2      222.93      203.46      1.94 o 
  -2  10   2       34.74       66.40      0.82 o 
  -1  10   2      180.06      149.41      1.78 o 
   0  10   2      267.83      306.23      2.06 o 
   1  10   2      183.85      182.33      1.64 o 
   2  10   2       28.64       25.66      0.92 o 
   3  10   2       14.37       15.69      0.96 o 
   4  10   2        0.40        1.45      0.88 o 
   5  10   2        7.00        6.83      1.08 o 
   6  10   2        7.70        8.69      1.27 o 
   7  10   2        7.75        5.93      1.32 o 
  -8  11   2        0.03        1.30      1.30 o 
  -7  11   2        3.65        3.30      1.20 o 
  -6  11   2      143.56      145.13      2.35 o 
  -5  11   2      245.30      221.58      2.57 o 
  -4  11   2       36.07       35.66      1.19 o 
  -3  11   2       32.32       19.30      1.18 o 
  -2  11   2       59.28       71.47      1.05 o 
  -1  11   2      186.07      181.56      1.72 o 
   0  11   2        7.59       16.24      0.71 o 
   1  11   2      170.97      155.68      1.86 o 
   2  11   2        1.74        0.33      0.78 o 
   3  11   2      134.38      126.00      1.81 o 
   4  11   2       87.11       87.92      1.74 o 
   5  11   2       64.05       55.29      1.67 o 
   6  11   2        0.03        0.57      1.17 o 
   7  11   2        4.62        0.05      1.35 o 
  -8  12   2        3.91        5.69      1.23 o 
  -7  12   2       26.10       22.51      1.50 o 
  -6  12   2        2.23        3.87      1.18 o 
  -5  12   2      372.47      375.47      3.30 o 
  -4  12   2       11.34       10.64      1.04 o 
  -3  12   2       69.32       84.64      1.52 o 
  -2  12   2      187.66      151.36      1.97 o 
  -1  12   2        3.98        0.57      0.80 o 
   0  12   2      254.82      270.26      2.19 o 
   1  12   2       68.77       65.10      1.30 o 
   2  12   2        6.95       11.58      0.99 o 
   3  12   2       69.35       58.52      1.48 o 
   4  12   2       86.35       82.29      1.85 o 
   5  12   2       10.91       10.40      1.32 o 
   6  12   2        0.97        0.54      1.22 o 
   7  12   2       16.96       18.23      1.47 o 
  -8  13   2        2.76        4.17      1.28 o 
  -7  13   2        9.48        7.10      1.38 o 
  -6  13   2        6.52        5.49      1.20 o 
  -5  13   2       19.90       18.98      1.47 o 
  -4  13   2        1.13        1.05      1.00 o 
  -3  13   2       21.59       22.12      1.10 o 
  -2  13   2        9.64        8.28      0.85 o 
  -1  13   2       28.82       24.97      0.99 o 
   0  13   2      114.63      104.47      1.61 o 
   1  13   2      118.30      121.14      1.73 o 
   2  13   2       86.63       82.58      1.59 o 
   3  13   2        0.38        1.63      1.00 o 
   4  13   2       75.57       74.42      1.78 o 
   5  13   2       96.89       97.48      2.12 o 
   6  13   2        0.16        0.92      1.24 o 
  -8  14   2       12.64       11.72      1.52 o 
  -7  14   2        1.16        1.88      1.19 o 
  -6  14   2        6.59        7.32      1.31 o 
  -5  14   2      118.27      117.47      2.24 o 
  -4  14   2       24.63       19.10      1.36 o 
  -3  14   2       54.99       44.37      1.39 o 
  -2  14   2       20.10       22.39      1.07 o 
  -1  14   2       28.35       32.25      1.14 o 
   0  14   2      122.79      142.85      1.93 o 
   1  14   2      453.74      480.00      3.18 o 
   2  14   2       74.50       85.74      1.64 o 
   3  14   2       12.56       10.30      1.16 o 
   4  14   2        3.81        6.23      1.26 o 
   5  14   2       14.59       16.39      1.48 o 
   6  14   2       12.72       14.01      1.53 o 
  -7  15   2       10.84       13.11      1.38 o 
  -6  15   2       45.31       48.09      1.74 o 
  -5  15   2       14.88       14.91      1.35 o 
  -4  15   2       32.54       30.72      1.56 o 
  -3  15   2      341.20      330.30      3.13 o 
  -2  15   2        6.20        4.29      0.94 o 
  -1  15   2      178.11      165.06      2.13 o 
   0  15   2      107.09      111.64      1.91 o 
   1  15   2        1.73        1.94      1.02 o 
   2  15   2      118.77      109.86      1.86 o 
   3  15   2       17.84       21.33      1.28 o 
   4  15   2        1.28        2.35      1.20 o 
   5  15   2       45.88       42.02      1.77 o 
   6  15   2       15.05       12.08      1.50 o 
  -7  16   2        8.62        9.87      1.45 o 
  -6  16   2        0.86        0.40      1.20 o 
  -5  16   2        9.61        9.68      1.28 o 
  -4  16   2       27.61       32.41      1.55 o 
  -3  16   2       29.60       31.53      1.53 o 
  -2  16   2       30.60       26.95      1.30 o 
  -1  16   2      120.41      119.69      2.07 o 
   0  16   2      473.87      507.29      3.72 o 
   1  16   2        4.06        4.77      1.12 o 
   2  16   2        0.65        3.47      0.98 o 
   3  16   2       22.03       21.60      1.32 o 
   4  16   2        0.00        1.22      1.22 o 
   5  16   2       33.77       35.39      1.67 o 
  -6  17   2        5.21        4.71      1.28 o 
  -5  17   2        0.06        2.64      1.14 o 
  -4  17   2        6.12        5.73      1.30 o 
  -3  17   2       56.50       54.40      1.74 o 
  -2  17   2       29.44       28.77      1.39 o 
  -1  17   2       74.88       72.56      1.85 o 
   0  17   2       18.56       20.60      1.43 o 
   1  17   2       95.18      102.63      1.89 o 
   2  17   2       17.59       14.84      1.14 o 
   3  17   2        2.23        1.26      1.09 o 
   4  17   2        0.63        2.82      1.13 o 
   5  17   2        0.31        0.32      1.25 o 
  -6  18   2       12.57       14.44      1.42 o 
  -5  18   2        0.65        0.15      1.19 o 
  -4  18   2       26.13       24.28      1.54 o 
  -3  18   2       12.10        9.07      1.39 o 
  -2  18   2       42.50       38.46      1.63 o 
  -1  18   2      223.05      241.52      2.93 o 
   0  18   2       37.79       31.00      1.57 o 
   1  18   2        0.11        0.77      1.03 o 
   2  18   2       19.92       18.99      1.19 o 
   3  18   2       14.72       15.84      1.29 o 
   4  18   2       18.51       24.42      1.47 o 
  -5  19   2        5.86        5.50      1.31 o 
  -4  19   2       13.40       10.08      1.41 o 
  -3  19   2        0.01        0.98      1.30 o 
  -2  19   2       78.47       83.83      2.04 o 
  -1  19   2       56.93       65.71      1.88 o 
   0  19   2      101.03       96.80      2.12 o 
   1  19   2       16.26       14.84      1.22 o 
   2  19   2        4.01        6.42      1.15 o 
   3  19   2        8.40       13.06      1.32 o 
   4  19   2        1.70        3.22      1.31 o 
  -4  20   2       20.52       24.57      1.53 o 
  -3  20   2        0.82        3.11      1.28 o 
  -2  20   2        0.17        2.30      1.25 o 
  -1  20   2        8.98        8.27      1.40 o 
   0  20   2        7.02       12.28      1.47 o 
   1  20   2        0.10        0.68      1.12 o 
   2  20   2        1.80        2.26      1.16 o 
   3  20   2        1.69        0.02      1.26 o 
  -4  21   2       13.18       13.09      1.44 o 
  -3  21   2        9.59        7.86      1.33 o 
  -2  21   2       39.50       38.84      1.70 o 
  -1  21   2       27.12       26.23      1.63 o 
   0  21   2       36.69       36.39      1.78 o 
   1  21   2        1.17        0.85      1.17 o 
   2  21   2       31.28       27.55      1.51 o 
  -2  22   2        6.87        4.85      1.30 o 
  -1  22   2       14.79       10.57      1.48 o 
   0  22   2       86.63       88.16      2.27 o 
   1  22   2       18.15       17.10      1.40 o 
 -10   1   3        0.01        0.28      1.35 o 
  -9   1   3        3.73        6.09      1.19 o 
  -8   1   3      131.66      126.42      2.20 o 
  -7   1   3       12.17       15.05      1.04 o 
  -6   1   3        0.32        0.28      0.75 o 
  -5   1   3      129.31      143.90      1.56 o 
  -4   1   3     3222.31     3315.13     29.46 o 
  -3   1   3      274.49      281.64      1.68 o 
  -2   1   3      136.58      129.93      1.04 o 
  -1   1   3     1902.82     2004.48     17.78 o 
   0   1   3       83.69       92.74      0.89 o 
   1   1   3      151.46      147.71      1.17 o 
   2   1   3        8.75        8.58      0.60 o 
   3   1   3      212.89      203.58      1.83 o 
   4   1   3        0.25        0.53      0.78 o 
   5   1   3      145.67      128.00      1.94 o 
   6   1   3      364.26      344.21      3.31 o 
   7   1   3       16.19       14.33      1.33 o 
   8   1   3        5.14        4.56      1.30 o 
 -10   2   3       21.07       26.57      1.62 o 
  -9   2   3        3.85        3.31      1.12 o 
  -8   2   3       13.89       12.59      1.31 o 
  -7   2   3        3.01        2.06      0.94 o 
  -6   2   3      197.64      189.07      1.98 o 
  -5   2   3       55.69       50.72      1.06 o 
  -4   2   3      280.43      250.15      1.83 o 
  -3   2   3      251.35      246.27      1.60 o 
  -2   2   3       78.57       43.32      0.80 o 
  -1   2   3      522.70      732.27      9.01 o 
   0   2   3        8.47       15.06      0.41 o 
   1   2   3      118.38      123.76      1.10 o 
   2   2   3      521.55      531.13     11.69 o 
   3   2   3      109.51       99.52      1.47 o 
   4   2   3        5.30        6.28      0.85 o 
   5   2   3       13.49       11.93      1.14 o 
   6   2   3      289.81      288.03      3.08 o 
   7   2   3        6.79        8.46      1.24 o 
 -10   3   3        2.35        3.28      1.27 o 
  -9   3   3        0.81        3.65      1.16 o 
  -8   3   3       56.27       52.96      1.71 o 
  -7   3   3       24.76       23.24      1.15 o 
  -6   3   3      246.18      244.15      2.27 o 
  -5   3   3       52.51       57.51      1.13 o 
  -4   3   3        1.74        1.59      0.60 o 
  -3   3   3      616.27      794.37     11.50 o 
  -2   3   3      295.69      404.72      1.53 o 
  -1   3   3       50.65       62.87      0.78 o 
   0   3   3      161.06      283.75      1.25 o 
   1   3   3      260.44      181.39      1.56 o 
   2   3   3        5.49        4.49      0.59 o 
   3   3   3       14.75        9.49      0.87 o 
   4   3   3      290.44      303.04      2.49 o 
   5   3   3       12.20       11.91      1.13 o 
   6   3   3       11.89       12.16      1.39 o 
   7   3   3       14.21       16.16      1.34 o 
 -10   4   3        0.06        0.03      1.32 o 
  -9   4   3        6.23        6.64      1.25 o 
  -8   4   3       26.64       31.91      1.49 o 
  -7   4   3       40.53       45.50      1.36 o 
  -6   4   3        7.84        8.89      0.94 o 
  -5   4   3      158.11      151.52      1.68 o 
  -4   4   3        6.79        1.67      0.64 o 
  -3   4   3      122.14      141.54      1.29 o 
  -2   4   3       10.18       30.76      0.46 o 
  -1   4   3     1154.23      844.77     14.96 o 
   0   4   3       56.35       79.90      0.67 o 
   1   4   3      539.49      517.11     10.64 o 
   2   4   3       77.12       74.87      1.12 o 
   3   4   3      379.58      369.18      2.46 o 
   4   4   3       19.95       20.27      1.02 o 
   5   4   3      255.32      255.34      2.63 o 
   6   4   3      134.34      134.76      2.26 o 
   7   4   3        2.93        3.16      1.18 o 
  -9   5   3        4.06        4.95      1.28 o 
  -8   5   3       27.50       24.19      1.42 o 
  -7   5   3        1.66        0.08      1.06 o 
  -6   5   3       42.38       39.13      1.24 o 
  -5   5   3      179.98      179.69      1.82 o 
  -4   5   3      134.60      128.62      1.46 o 
  -3   5   3       24.88        8.28      0.85 o 
  -2   5   3      111.65       86.86      1.11 o 
  -1   5   3      506.07      477.35     10.01 o 
   0   5   3      613.44      480.47     11.70 o 
   1   5   3        7.31       20.25      0.56 o 
   2   5   3      732.99      734.25     14.73 o 
   3   5   3      294.71      291.91      2.28 o 
   4   5   3        5.52        8.70      0.93 o 
   5   5   3       74.50       74.06      1.70 o 
   6   5   3       10.49       10.10      1.21 o 
   7   5   3        8.71        6.49      1.23 o 
  -9   6   3        0.47        1.25      1.21 o 
  -8   6   3        0.13        1.16      1.16 o 
  -7   6   3      142.25      137.62      2.23 o 
  -6   6   3      140.31      139.85      1.95 o 
  -5   6   3      162.94      160.44      1.84 o 
  -4   6   3      144.00      131.12      1.51 o 
  -3   6   3      394.02      368.71      2.15 o 
  -2   6   3      218.57      238.26      1.64 o 
  -1   6   3      781.30      858.46     13.81 o 
   0   6   3     2123.27     2197.08     22.26 o 
   1   6   3       28.27       19.84      0.80 o 
   2   6   3        0.43        0.67      0.67 o 
   3   6   3        0.51        0.21      0.74 o 
   4   6   3      193.06      194.87      2.18 o 
   5   6   3       59.76       57.80      1.60 o 
   6   6   3       29.14       29.66      1.40 o 
   7   6   3        0.03        0.33      1.20 o 
  -9   7   3        4.04        3.60      1.32 o 
  -8   7   3       10.23       12.00      1.27 o 
  -7   7   3      438.17      430.73      3.58 o 
  -6   7   3       19.14       16.68      1.15 o 
  -5   7   3       13.95       14.15      1.01 o 
  -4   7   3      143.76      112.26      1.68 o 
  -3   7   3      102.72      122.16      1.37 o 
  -2   7   3     2513.56     2503.56     24.94 o 
  -1   7   3       12.62       14.20      0.65 o 
   0   7   3      643.64      679.22     13.23 o 
   1   7   3      100.97       82.21      1.28 o 
   2   7   3      559.54      548.03     13.54 o 
   3   7   3       60.19       65.67      1.29 o 
   4   7   3       15.72       18.42      1.10 o 
   5   7   3       48.26       48.38      1.54 o 
   6   7   3       11.35        9.36      1.22 o 
   7   7   3        0.55        0.94      1.21 o 
  -9   8   3       44.67       49.82      1.85 o 
  -8   8   3        5.69        4.38      1.22 o 
  -7   8   3      112.38      112.00      2.18 o 
  -6   8   3       34.56       30.83      1.41 o 
  -5   8   3       98.50       89.90      1.61 o 
  -4   8   3      203.96      203.54      1.97 o 
  -3   8   3      123.24      139.14      1.29 o 
  -2   8   3      896.93      988.20     16.40 o 
  -1   8   3        4.81        2.15      0.72 o 
   0   8   3     1179.63     1260.07     18.70 o 
   1   8   3      210.19      203.43      1.74 o 
   2   8   3       16.71       15.95      0.87 o 
   3   8   3       63.92       65.86      1.35 o 
   4   8   3        0.69        1.60      0.98 o 
   5   8   3        9.77        7.47      1.17 o 
   6   8   3        0.01        0.77      1.15 o 
   7   8   3        0.08        0.95      1.21 o 
  -9   9   3       11.34       13.69      1.52 o 
  -8   9   3        6.26        6.54      1.31 o 
  -7   9   3        8.09        9.14      1.39 o 
  -6   9   3       99.99       99.52      1.94 o 
  -5   9   3        1.91        2.06      0.93 o 
  -4   9   3        0.61        0.33      0.82 o 
  -3   9   3      117.13      117.85      1.47 o 
  -2   9   3      183.72      172.45      1.63 o 
  -1   9   3       13.17       18.96      0.80 o 
   0   9   3        2.31        2.19      0.66 o 
   1   9   3       90.61       80.24      1.24 o 
   2   9   3      115.72      116.24      1.58 o 
   3   9   3        0.98        1.05      0.84 o 
   4   9   3        0.85        1.80      0.97 o 
   5   9   3       14.07       10.11      1.17 o 
   6   9   3       16.17       14.00      1.24 o 
   7   9   3        2.86        1.49      1.27 o 
  -9  10   3        0.01        0.30      1.29 o 
  -8  10   3       20.79       22.49      1.51 o 
  -7  10   3       31.30       29.57      1.47 o 
  -6  10   3       92.77       92.76      2.01 o 
  -5  10   3       11.95       11.66      1.10 o 
  -4  10   3      113.04      115.37      1.69 o 
  -3  10   3        0.04        0.02      0.73 o 
  -2  10   3      292.69      260.22      2.07 o 
  -1  10   3      347.87      338.78      2.31 o 
   0  10   3        9.28       12.34      0.78 o 
   1  10   3        5.77        5.69      0.76 o 
   2  10   3        7.11        6.16      0.90 o 
   3  10   3        1.11        1.09      0.90 o 
   4  10   3       74.31       58.72      1.56 o 
   5  10   3        1.38        0.82      1.10 o 
   6  10   3        0.00        0.19      1.15 o 
   7  10   3        3.82        5.40      1.22 o 
  -8  11   3       19.13       21.24      1.51 o 
  -7  11   3        1.59        3.08      1.17 o 
  -6  11   3        1.07        2.81      1.29 o 
  -5  11   3       75.35       63.24      1.59 o 
  -4  11   3       20.80       23.13      1.10 o 
  -3  11   3      105.24      107.27      1.58 o 
  -2  11   3       99.79      112.46      1.52 o 
  -1  11   3        8.19        7.03      0.84 o 
   0  11   3        3.47        5.33      0.79 o 
   1  11   3      131.79      129.41      1.71 o 
   2  11   3       42.76       39.20      1.25 o 
   3  11   3       94.70       97.61      1.77 o 
   4  11   3        0.12        1.08      1.08 o 
   5  11   3       42.26       38.63      1.56 o 
   6  11   3       28.25       25.95      1.48 o 
  -8  12   3        0.16        0.69      1.21 o 
  -7  12   3       24.24       22.89      1.43 o 
  -6  12   3      131.35      126.72      2.23 o 
  -5  12   3       51.78       47.79      1.55 o 
  -4  12   3       17.24       17.81      1.13 o 
  -3  12   3       50.88       52.15      1.31 o 
  -2  12   3        8.51        5.35      0.82 o 
  -1  12   3       32.88       27.39      1.02 o 
   0  12   3      180.06      175.56      1.99 o 
   1  12   3      902.40      899.73     20.24 o 
   2  12   3      290.57      290.82      2.64 o 
   3  12   3      108.61       98.52      1.86 o 
   4  12   3       10.88        7.49      1.23 o 
   5  12   3       17.97       22.56      1.47 o 
   6  12   3       12.50        9.86      1.39 o 
  -8  13   3        1.42        1.82      1.26 o 
  -7  13   3        3.67        3.07      1.20 o 
  -6  13   3       64.20       63.82      1.84 o 
  -5  13   3       98.44       89.32      1.95 o 
  -4  13   3        1.60        2.68      0.98 o 
  -3  13   3        1.06        2.79      0.88 o 
  -2  13   3       20.42       19.38      1.02 o 
  -1  13   3       45.00       48.58      1.28 o 
   0  13   3       81.84       81.92      1.61 o 
   1  13   3        8.49       10.53      1.13 o 
   2  13   3       31.97       34.76      1.35 o 
   3  13   3      152.01      154.26      2.26 o 
   4  13   3       90.59       80.51      1.92 o 
   5  13   3       21.21       18.97      1.50 o 
   6  13   3        0.80        0.20      1.22 o 
  -8  14   3        0.49        0.87      1.21 o 
  -7  14   3        2.78        2.00      1.23 o 
  -6  14   3        2.67        3.03      1.20 o 
  -5  14   3       75.53       70.70      1.84 o 
  -4  14   3        2.95        3.01      1.08 o 
  -3  14   3       30.23       31.95      1.27 o 
  -2  14   3        9.71       12.28      1.01 o 
  -1  14   3        6.33        7.42      1.05 o 
   0  14   3       83.65       84.74      1.74 o 
   1  14   3      306.11      303.96      2.81 o 
   2  14   3       73.25       77.01      1.66 o 
   3  14   3        0.01        1.10      1.10 o 
   4  14   3       15.36       14.19      1.36 o 
   5  14   3      102.37      100.65      2.27 o 
  -7  15   3        1.61        0.81      1.22 o 
  -6  15   3        0.93        1.22      1.10 o 
  -5  15   3        8.39        7.14      1.24 o 
  -4  15   3        2.61        3.37      1.14 o 
  -3  15   3       19.45       20.44      1.27 o 
  -2  15   3       12.28       10.57      1.15 o 
  -1  15   3       14.58       12.94      1.21 o 
   0  15   3      110.75      111.25      1.98 o 
   1  15   3       37.01       36.64      1.37 o 
   2  15   3        4.25        8.20      1.09 o 
   3  15   3        3.55        3.39      1.13 o 
   4  15   3       47.26       45.68      1.71 o 
   5  15   3       27.02       27.00      1.61 o 
  -7  16   3        4.26        3.06      1.27 o 
  -6  16   3        1.94        0.82      1.21 o 
  -5  16   3        2.21        2.47      1.21 o 
  -4  16   3       63.62       63.72      1.82 o 
  -3  16   3       45.53       34.05      1.47 o 
  -2  16   3       60.20       52.81      1.57 o 
  -1  16   3       65.80       64.07      1.74 o 
   0  16   3        0.38        0.46      1.14 o 
   1  16   3       25.67       26.28      1.33 o 
   2  16   3       19.14       21.81      1.32 o 
   3  16   3       12.46        8.33      1.29 o 
   4  16   3       40.76       40.42      1.69 o 
   5  16   3        6.24        5.53      1.36 o 
  -6  17   3       11.27       11.88      1.42 o 
  -5  17   3       30.34       27.79      1.49 o 
  -4  17   3       71.91       61.88      1.92 o 
  -3  17   3       25.94       19.18      1.38 o 
  -2  17   3        2.60        5.59      1.25 o 
  -1  17   3        4.94        3.67      1.27 o 
   0  17   3       63.26       76.14      1.87 o 
   1  17   3        0.99        1.14      1.07 o 
   2  17   3       22.17       15.74      1.35 o 
   3  17   3        7.95        9.77      1.24 o 
   4  17   3        2.22        3.43      1.25 o 
  -6  18   3        3.49        5.09      1.29 o 
  -5  18   3        0.50        2.09      1.21 o 
  -4  18   3       40.37       49.32      1.82 o 
  -3  18   3        9.78       13.57      1.45 o 
  -2  18   3       99.05       94.05      2.12 o 
  -1  18   3        6.60        8.68      1.33 o 
   0  18   3       46.37       38.87      1.59 o 
   1  18   3        0.33        1.87      1.08 o 
   2  18   3        3.45        5.01      1.16 o 
   3  18   3        0.11        0.39      1.11 o 
   4  18   3       24.77       25.87      1.53 o 
  -5  19   3        5.74        3.52      1.28 o 
  -4  19   3       77.76       74.90      2.07 o 
  -3  19   3        6.70        6.61      1.45 o 
  -2  19   3       38.09       39.89      1.74 o 
  -1  19   3       44.20       48.44      1.74 o 
   0  19   3        2.44        3.37      1.29 o 
   1  19   3        0.64        1.13      1.13 o 
   2  19   3        0.45        0.74      1.13 o 
   3  19   3       12.41       10.55      1.37 o 
  -4  20   3       11.00       11.25      1.46 o 
  -3  20   3        2.79        4.18      1.29 o 
  -2  20   3        0.54        1.85      1.29 o 
  -1  20   3        6.62        8.92      1.41 o 
   0  20   3        9.60       10.82      1.39 o 
   1  20   3        1.47        2.27      1.19 o 
   2  20   3       12.25       12.56      1.40 o 
  -3  21   3        1.06        1.57      1.30 o 
  -2  21   3        8.20        8.16      1.41 o 
  -1  21   3       18.95       21.30      1.64 o 
   0  21   3        0.73        0.96      1.37 o 
   1  21   3       12.64       15.38      1.42 o 
 -10   0   4       20.84       23.15      1.64 o 
  -9   0   4        1.44        1.98      1.10 o 
  -8   0   4      304.51      289.24      3.07 o 
  -7   0   4       12.68       18.60      0.99 o 
  -6   0   4       25.85       18.20      1.04 o 
  -5   0   4      130.98      123.56      1.54 o 
  -4   0   4      155.66      111.55      1.51 o 
  -3   0   4      483.99      479.05      2.36 o 
  -2   0   4      256.32      143.96      1.95 o 
  -1   0   4      885.56      997.81     15.39 o 
   0   0   4       29.46       35.65      0.79 o 
   1   0   4        0.25        0.54      0.54 o 
   2   0   4       17.24        9.19      0.81 o 
   3   0   4      598.67      633.10      3.53 o 
   4   0   4      178.07      174.81      2.27 o 
   5   0   4      133.51      141.55      2.38 o 
   6   0   4       88.96       89.35      2.25 o 
   7   0   4       14.56       16.35      1.52 o 
 -10   1   4        1.94        2.65      1.32 o 
  -9   1   4        3.99        4.55      1.16 o 
  -8   1   4        0.28        1.56      1.21 o 
  -7   1   4        8.65        7.48      1.00 o 
  -6   1   4        9.44        8.06      0.83 o 
  -5   1   4       20.21        6.93      0.84 o 
  -4   1   4       47.52       44.52      0.98 o 
  -3   1   4      154.08      257.50      1.35 o 
  -2   1   4      195.90      209.89      1.48 o 
  -1   1   4      523.75      554.77     11.32 o 
   0   1   4       39.95       55.85      0.88 o 
   1   1   4      560.18      567.09     12.31 o 
   2   1   4        5.78        3.49      0.71 o 
   3   1   4       33.19       22.08      1.18 o 
   4   1   4      103.69       96.61      1.79 o 
   5   1   4       49.31       45.00      1.63 o 
   6   1   4        3.52        3.39      1.36 o 
   7   1   4       29.38       24.86      1.61 o 
 -10   2   4        2.21        1.57      1.23 o 
  -9   2   4        0.04        1.11      1.11 o 
  -8   2   4      126.07      117.83      2.09 o 
  -7   2   4       90.09       90.96      1.65 o 
  -6   2   4       15.52       19.69      0.95 o 
  -5   2   4        0.49        1.23      0.68 o 
  -4   2   4        1.36        1.71      0.72 o 
  -3   2   4      283.85      269.44      1.77 o 
  -2   2   4        3.91        0.25      0.58 o 
  -1   2   4      468.55      362.87     10.16 o 
   0   2   4       34.18       41.90      0.70 o 
   1   2   4       23.00       14.26      0.83 o 
   2   2   4      277.29      278.33      2.11 o 
   3   2   4       23.58       14.76      1.11 o 
   4   2   4        0.17        1.92      0.96 o 
   5   2   4       12.02        9.89      1.28 o 
   6   2   4        0.50        2.50      1.23 o 
   7   2   4       11.49       10.29      1.40 o 
 -10   3   4        0.65        0.37      1.21 o 
  -9   3   4        0.22        1.11      1.11 o 
  -8   3   4       12.35       11.04      1.18 o 
  -7   3   4        0.14        0.70      0.92 o 
  -6   3   4        0.64        0.36      0.81 o 
  -5   3   4       76.21       63.21      1.25 o 
  -4   3   4      700.15      723.95     14.86 o 
  -3   3   4      351.53      404.19      1.88 o 
  -2   3   4       10.43        3.81      0.54 o 
  -1   3   4     1154.95     1136.26     16.15 o 
   0   3   4      672.67      752.64     13.73 o 
   1   3   4      596.44      614.84     13.34 o 
   2   3   4      510.18      542.80     13.99 o 
   3   3   4      233.68      214.64      2.15 o 
   4   3   4       65.99       61.58      1.53 o 
   5   3   4        0.13        1.69      1.17 o 
   6   3   4       17.39       14.58      1.38 o 
   7   3   4        0.08        1.00      1.23 o 
 -10   4   4        0.26        0.09      1.19 o 
  -9   4   4        0.48        0.35      1.13 o 
  -8   4   4       15.71       14.86      1.28 o 
  -7   4   4       76.40       78.63      1.67 o 
  -6   4   4       35.82       39.58      1.19 o 
  -5   4   4      258.15      247.43      2.12 o 
  -4   4   4       65.24       63.77      1.14 o 
  -3   4   4      139.12      131.36      1.33 o 
  -2   4   4       23.59       23.23      0.72 o 
  -1   4   4     2174.29     2309.29     23.63 o 
   0   4   4     1410.15     1530.37     19.85 o 
   1   4   4       91.43       92.09      1.25 o 
   2   4   4       34.82       50.53      1.15 o 
   3   4   4        0.01        0.43      0.88 o 
   4   4   4       45.15       46.34      1.41 o 
   5   4   4        0.14        0.36      1.17 o 
   6   4   4       11.38       12.06      1.36 o 
   7   4   4       43.34       42.74      1.71 o 
  -9   5   4       11.95       13.47      1.31 o 
  -8   5   4        0.83        0.97      1.12 o 
  -7   5   4      124.02      115.66      1.95 o 
  -6   5   4       93.70       95.57      1.63 o 
  -5   5   4      101.08       97.50      1.54 o 
  -4   5   4       18.77       15.46      0.81 o 
  -3   5   4      118.59       96.42      1.22 o 
  -2   5   4        2.15        2.06      0.55 o 
  -1   5   4     1608.30     1720.76     21.11 o 
   0   5   4     1499.80     1597.20     21.06 o 
   1   5   4       30.06       28.45      0.89 o 
   2   5   4       75.38       73.53      1.33 o 
   3   5   4      152.89      151.59      1.94 o 
   4   5   4       45.64       51.64      1.46 o 
   5   5   4       44.82       39.31      1.57 o 
   6   5   4       11.87       15.41      1.39 o 
   7   5   4       12.54        9.75      1.42 o 
  -9   6   4        1.80        4.33      1.15 o 
  -8   6   4       16.24       14.36      1.33 o 
  -7   6   4       52.56       52.38      1.59 o 
  -6   6   4       42.32       37.15      1.37 o 
  -5   6   4      446.59      412.26      2.86 o 
  -4   6   4       34.46       37.10      1.02 o 
  -3   6   4      157.46      168.10      1.61 o 
  -2   6   4       78.43      105.95      1.06 o 
  -1   6   4       74.86       79.94      1.06 o 
   0   6   4     1772.59     1774.99     23.05 o 
   1   6   4        0.99        0.55      0.68 o 
   2   6   4       76.44       79.51      1.36 o 
   3   6   4       59.53       57.93      1.41 o 
   4   6   4       11.62       13.40      1.15 o 
   5   6   4        0.75        1.92      1.12 o 
   6   6   4        2.63        3.69      1.19 o 
   7   6   4        1.67        0.64      1.25 o 
  -9   7   4        1.08        0.20      1.19 o 
  -8   7   4        5.15        4.99      1.16 o 
  -7   7   4       27.40       31.08      1.49 o 
  -6   7   4      243.83      247.15      2.53 o 
  -5   7   4      321.05      327.32      2.70 o 
  -4   7   4       18.78       19.41      0.97 o 
  -3   7   4        3.62        3.17      0.65 o 
  -2   7   4        0.39        1.74      0.61 o 
  -1   7   4      205.65      214.22      1.80 o 
   0   7   4      123.89      124.18      1.52 o 
   1   7   4        2.41        3.95      0.71 o 
   2   7   4        4.15        2.48      0.80 o 
   3   7   4       89.91       81.73      1.62 o 
   4   7   4        7.63        9.14      1.12 o 
   5   7   4        3.85        2.30      1.17 o 
   6   7   4        6.07        5.60      1.22 o 
  -9   8   4        0.00        0.92      1.24 o 
  -8   8   4        3.80        4.45      1.15 o 
  -7   8   4        0.62        0.63      1.34 o 
  -6   8   4       97.57       94.50      1.85 o 
  -5   8   4      396.53      393.39      2.97 o 
  -4   8   4      197.36      208.50      2.05 o 
  -3   8   4       23.94       24.71      0.90 o 
  -2   8   4        0.17        0.63      0.64 o 
  -1   8   4      286.61      282.46      2.12 o 
   0   8   4       38.97       30.70      1.04 o 
   1   8   4       65.98       77.87      1.36 o 
   2   8   4        3.42        7.19      0.92 o 
   3   8   4       30.98       33.18      1.31 o 
   4   8   4        1.98        2.84      1.09 o 
   5   8   4       19.09       19.85      1.38 o 
   6   8   4        0.15        0.99      1.17 o 
  -9   9   4        6.94        7.64      1.35 o 
  -8   9   4        1.67        1.89      1.18 o 
  -7   9   4      410.76      398.17      3.57 o 
  -6   9   4      334.59      330.26      3.03 o 
  -5   9   4      238.33      236.82      2.45 o 
  -4   9   4      132.78      124.11      1.73 o 
  -3   9   4       64.06       67.90      1.27 o 
  -2   9   4       73.40       72.65      1.25 o 
  -1   9   4       29.13       31.39      1.00 o 
   0   9   4        4.46        8.34      0.77 o 
   1   9   4      350.05      374.79      2.68 o 
   2   9   4      103.67      101.31      1.66 o 
   3   9   4       44.59       47.36      1.46 o 
   4   9   4       12.26       12.73      1.20 o 
   5   9   4       29.80       27.05      1.46 o 
   6   9   4        2.96        0.70      1.25 o 
  -9  10   4       29.15       27.57      1.61 o 
  -8  10   4        7.86        6.75      1.21 o 
  -7  10   4       69.62       68.37      1.89 o 
  -6  10   4        1.49        1.26      1.23 o 
  -5  10   4      147.43      149.76      2.11 o 
  -4  10   4       11.76       12.88      1.03 o 
  -3  10   4      225.71      219.50      2.14 o 
  -2  10   4        1.70        1.44      0.81 o 
  -1  10   4       67.90       62.78      1.30 o 
   0  10   4        0.21        0.58      0.81 o 
   1  10   4       14.49       11.71      1.03 o 
   2  10   4       37.02       38.14      1.31 o 
   3  10   4       77.84       66.56      1.70 o 
   4  10   4       31.23       26.66      1.40 o 
   5  10   4       25.96       24.25      1.42 o 
   6  10   4        1.13        1.26      1.21 o 
  -8  11   4        8.20        4.77      1.27 o 
  -7  11   4       14.44       18.65      1.37 o 
  -6  11   4      143.99      138.10      2.21 o 
  -5  11   4       26.55       27.67      1.35 o 
  -4  11   4      100.38       96.73      1.73 o 
  -3  11   4       41.22       42.44      1.24 o 
  -2  11   4      179.43      182.89      2.01 o 
  -1  11   4       58.47       51.64      1.29 o 
   0  11   4       47.61       52.32      1.33 o 
   1  11   4       10.85       10.80      1.12 o 
   2  11   4       12.37       10.74      1.16 o 
   3  11   4       55.11       51.22      1.62 o 
   4  11   4        9.09        8.73      1.21 o 
   5  11   4        0.95        2.43      1.17 o 
   6  11   4        1.42        1.43      1.20 o 
  -8  12   4        6.31        6.92      1.23 o 
  -7  12   4       53.90       49.96      1.73 o 
  -6  12   4       26.15       23.36      1.41 o 
  -5  12   4        8.17       11.47      1.18 o 
  -4  12   4        1.35        1.34      0.97 o 
  -3  12   4       34.09       33.78      1.22 o 
  -2  12   4        0.67        0.57      0.88 o 
  -1  12   4       27.84       25.95      1.19 o 
   0  12   4      797.28      854.92     20.74 o 
   1  12   4       24.80       24.45      1.38 o 
   2  12   4       22.88       21.56      1.33 o 
   3  12   4        7.07        6.89      1.16 o 
   4  12   4        5.72        2.77      1.26 o 
   5  12   4        3.04        4.97      1.23 o 
  -8  13   4        2.40        2.27      1.20 o 
  -7  13   4       14.25       12.17      1.31 o 
  -6  13   4        8.34        7.58      1.27 o 
  -5  13   4       87.01       89.95      1.94 o 
  -4  13   4        5.34        6.31      1.09 o 
  -3  13   4        0.00        0.67      0.98 o 
  -2  13   4       75.01       85.29      1.62 o 
  -1  13   4       80.03       85.08      1.70 o 
   0  13   4       52.31       56.18      1.63 o 
   1  13   4       36.23       47.72      1.56 o 
   2  13   4       22.58       22.16      1.32 o 
   3  13   4        4.50        3.31      1.20 o 
   4  13   4       89.55       81.83      2.06 o 
   5  13   4        0.00        1.79      1.22 o 
  -8  14   4        1.24        3.08      1.22 o 
  -7  14   4        2.79        3.76      1.27 o 
  -6  14   4        0.00        1.25      1.19 o 
  -5  14   4        1.69        1.15      1.12 o 
  -4  14   4        5.11        3.69      1.16 o 
  -3  14   4      185.31      170.19      2.32 o 
  -2  14   4       38.83       37.52      1.42 o 
  -1  14   4        6.43       10.06      1.21 o 
   0  14   4       35.89       36.76      1.41 o 
   1  14   4      139.52      147.28      2.23 o 
   2  14   4       59.62       60.09      1.71 o 
   3  14   4       33.06       36.19      1.52 o 
   4  14   4       12.16       13.94      1.45 o 
   5  14   4        0.26        0.40      1.26 o 
  -7  15   4        0.19        0.34      1.21 o 
  -6  15   4       37.51       37.21      1.64 o 
  -5  15   4        9.83       13.32      1.28 o 
  -4  15   4        6.65        4.90      1.15 o 
  -3  15   4       20.29       20.69      1.28 o 
  -2  15   4        3.06        4.46      1.12 o 
  -1  15   4      154.80      158.78      2.33 o 
   0  15   4        6.19        3.99      1.19 o 
   1  15   4       59.29       61.61      1.71 o 
   2  15   4        0.54        0.36      1.12 o 
   3  15   4        0.47        0.21      1.19 o 
   4  15   4        7.41        5.25      1.39 o 
  -7  16   4        0.11        0.92      1.24 o 
  -6  16   4        0.00        0.17      1.23 o 
  -5  16   4       16.83       20.19      1.43 o 
  -4  16   4        0.40        0.05      1.21 o 
  -3  16   4       11.90       13.77      1.28 o 
  -2  16   4      122.30      120.90      2.23 o 
  -1  16   4        0.39        1.12      1.15 o 
   0  16   4        6.68       10.63      1.23 o 
   1  16   4        4.37        3.85      1.18 o 
   2  16   4        8.26        7.56      1.26 o 
   3  16   4        9.72       10.10      1.31 o 
   4  16   4        8.71       11.16      1.44 o 
  -6  17   4        0.45        1.41      1.21 o 
  -5  17   4        3.93        3.71      1.28 o 
  -4  17   4       47.61       45.46      1.79 o 
  -3  17   4        7.66        8.14      1.25 o 
  -2  17   4       23.31       23.24      1.51 o 
  -1  17   4       15.15       17.37      1.40 o 
   0  17   4        9.06       10.55      1.27 o 
   1  17   4       29.66       34.93      1.52 o 
   2  17   4        0.85        0.81      1.21 o 
   3  17   4        0.32        0.62      1.25 o 
  -6  18   4        3.86        4.89      1.31 o 
  -5  18   4        1.26        2.35      1.26 o 
  -4  18   4       12.47       11.38      1.48 o 
  -3  18   4        6.64        5.91      1.35 o 
  -2  18   4       19.34       16.33      1.51 o 
  -1  18   4        4.15        3.57      1.29 o 
   0  18   4        3.46        5.27      1.26 o 
   1  18   4        4.91        5.86      1.22 o 
   2  18   4        0.28        1.18      1.18 o 
   3  18   4       15.14       18.75      1.48 o 
  -5  19   4        0.25        1.32      1.32 o 
  -4  19   4        6.54        4.43      1.44 o 
  -3  19   4       20.85       24.87      1.72 o 
  -2  19   4       16.41       20.25      1.50 o 
  -1  19   4       23.24       22.35      1.54 o 
   0  19   4        5.75        3.62      1.26 o 
   1  19   4        4.88        9.07      1.30 o 
   2  19   4        4.61        7.74      1.33 o 
  -4  20   4        1.48        2.45      1.35 o 
  -3  20   4       17.21       20.51      1.67 o 
  -2  20   4       37.72       44.22      1.88 o 
  -1  20   4       41.20       48.56      1.92 o 
   0  20   4       19.88       24.66      1.64 o 
   1  20   4        5.65        4.94      1.28 o 
  -2  21   4       19.89       19.62      1.63 o 
  -1  21   4       14.87       18.25      1.69 o 
 -10   1   5       22.88       22.99      1.52 o 
  -9   1   5        1.44        1.11      1.04 o 
  -8   1   5       20.36       21.47      1.35 o 
  -7   1   5       23.18       24.04      1.16 o 
  -6   1   5       51.80       52.45      1.26 o 
  -5   1   5       25.82       24.46      0.98 o 
  -4   1   5       21.83       23.63      0.92 o 
  -3   1   5      198.79      206.86      1.77 o 
  -2   1   5       91.34       90.68      1.23 o 
  -1   1   5      161.90      170.49      1.64 o 
   0   1   5        4.55        5.27      0.68 o 
   1   1   5       18.97       17.24      0.85 o 
   2   1   5        4.48        5.88      0.90 o 
   3   1   5      156.12      155.86      2.19 o 
   4   1   5       64.35       68.40      1.84 o 
   5   1   5      372.68      365.73      3.71 o 
   6   1   5       95.92       86.70      2.24 o 
 -10   2   5        2.41        1.05      1.21 o 
  -9   2   5        0.30        0.67      1.06 o 
  -8   2   5       96.10       87.22      1.82 o 
  -7   2   5       19.93       19.39      1.10 o 
  -6   2   5       10.07        9.73      0.88 o 
  -5   2   5       15.20       16.88      0.94 o 
  -4   2   5      325.56      344.80      2.34 o 
  -3   2   5      285.33      274.64      2.00 o 
  -2   2   5      130.66      154.82      1.28 o 
  -1   2   5      629.00      639.68     13.47 o 
   0   2   5      227.86      219.14      1.88 o 
   1   2   5        2.29        2.25      0.73 o 
   2   2   5      159.91      143.22      1.88 o 
   3   2   5      187.61      198.89      2.39 o 
   4   2   5       33.84       32.82      1.49 o 
   5   2   5       27.25       35.50      1.74 o 
   6   2   5        0.01        0.67      1.40 o 
 -10   3   5        0.10        0.24      1.09 o 
  -9   3   5       15.88       14.50      1.21 o 
  -8   3   5       16.27       15.99      1.29 o 
  -7   3   5       22.82       25.42      1.19 o 
  -6   3   5        0.02        1.00      0.83 o 
  -5   3   5      232.19      246.39      2.21 o 
  -4   3   5      317.51      295.76      2.24 o 
  -3   3   5      139.10      147.48      1.54 o 
  -2   3   5      140.91      136.27      1.49 o 
  -1   3   5      324.62      330.34      2.22 o 
   0   3   5       33.04       30.68      0.95 o 
   1   3   5        1.55        1.88      0.78 o 
   2   3   5      172.96      165.08      2.02 o 
   3   3   5       44.41       40.24      1.44 o 
   4   3   5       21.81       24.08      1.39 o 
   5   3   5       17.10       19.03      1.51 o 
   6   3   5       75.48       66.29      2.01 o 
 -10   4   5        0.01        1.68      1.14 o 
  -9   4   5        0.41        2.14      1.06 o 
  -8   4   5       88.95       80.76      1.84 o 
  -7   4   5        1.18        2.16      1.02 o 
  -6   4   5        0.17        0.72      0.91 o 
  -5   4   5       23.42       22.54      1.10 o 
  -4   4   5      232.39      234.27      2.04 o 
  -3   4   5       18.51       16.19      0.83 o 
  -2   4   5      678.55      743.66     15.40 o 
  -1   4   5      235.30      207.21      2.07 o 
   0   4   5      186.99      189.20      1.86 o 
   1   4   5       54.97       52.58      1.32 o 
   2   4   5       44.94       42.38      1.31 o 
   3   4   5       17.20       18.99      1.28 o 
   4   4   5       20.61       18.81      1.32 o 
   5   4   5       34.42       35.91      1.67 o 
   6   4   5        2.45        2.26      1.39 o 
  -9   5   5        0.00        1.13      1.13 o 
  -8   5   5        3.15        2.77      1.14 o 
  -7   5   5       26.92       24.47      1.24 o 
  -6   5   5        6.95        6.77      1.04 o 
  -5   5   5      329.64      336.35      2.64 o 
  -4   5   5       34.21       27.22      1.01 o 
  -3   5   5        6.32        9.47      0.69 o 
  -2   5   5       96.88       98.60      1.40 o 
  -1   5   5      181.31      170.62      1.78 o 
   0   5   5      198.51      216.69      2.01 o 
   1   5   5       37.11       39.20      1.14 o 
   2   5   5      120.79      127.34      1.90 o 
   3   5   5       47.58       40.49      1.47 o 
   4   5   5        0.01        0.12      1.12 o 
   5   5   5        0.20        2.13      1.24 o 
   6   5   5        3.50        2.70      1.37 o 
  -9   6   5        0.62        0.46      1.10 o 
  -8   6   5        0.10        1.32      1.07 o 
  -7   6   5        1.58        2.51      1.09 o 
  -6   6   5       28.71       27.57      1.30 o 
  -5   6   5       50.51       49.27      1.34 o 
  -4   6   5        5.28        8.49      0.87 o 
  -3   6   5       21.79       26.56      1.02 o 
  -2   6   5      120.92      132.63      1.59 o 
  -1   6   5      194.35      212.56      2.01 o 
   0   6   5       73.33       75.10      1.40 o 
   1   6   5       31.43       36.29      1.17 o 
   2   6   5      253.64      250.55      2.57 o 
   3   6   5      160.98      165.62      2.37 o 
   4   6   5        3.73        4.05      1.20 o 
   5   6   5        0.52        0.35      1.26 o 
   6   6   5        3.40        2.63      1.36 o 
  -9   7   5       13.77       14.62      1.29 o 
  -8   7   5       33.67       36.39      1.50 o 
  -7   7   5       78.99       82.29      1.83 o 
  -6   7   5       28.76       31.44      1.34 o 
  -5   7   5       31.74       27.29      1.23 o 
  -4   7   5       53.21       48.65      1.22 o 
  -3   7   5      157.84      157.06      1.75 o 
  -2   7   5      549.15      562.75      3.10 o 
  -1   7   5      476.73      487.97      2.96 o 
   0   7   5      489.28      523.54      3.17 o 
   1   7   5        7.79       10.46      0.93 o 
   2   7   5        6.52        8.59      1.09 o 
   3   7   5        3.09        2.36      1.19 o 
   4   7   5       17.41       19.52      1.40 o 
   5   7   5        5.66        3.43      1.26 o 
   6   7   5       52.97       53.30      1.94 o 
  -9   8   5       23.19       26.87      1.53 o 
  -8   8   5        3.66        2.61      1.13 o 
  -7   8   5       48.53       51.15      1.68 o 
  -6   8   5       13.58       12.69      1.17 o 
  -5   8   5      344.62      317.03      2.80 o 
  -4   8   5        3.54        3.73      0.94 o 
  -3   8   5      131.90      120.37      1.64 o 
  -2   8   5        0.97        0.40      0.83 o 
  -1   8   5       69.37       52.37      1.43 o 
   0   8   5        1.60        2.02      0.91 o 
   1   8   5       12.68       14.74      1.05 o 
   2   8   5       80.94       82.34      1.75 o 
   3   8   5       33.44       41.48      1.51 o 
   4   8   5       18.11       17.69      1.40 o 
   5   8   5       13.61       12.17      1.45 o 
  -9   9   5        0.00        0.17      1.23 o 
  -8   9   5        1.49        1.61      1.13 o 
  -7   9   5       32.11       33.06      1.55 o 
  -6   9   5        1.06        2.59      1.09 o 
  -5   9   5       11.91       12.66      1.25 o 
  -4   9   5       15.43       15.95      1.11 o 
  -3   9   5       24.63       21.62      1.12 o 
  -2   9   5       79.33       76.90      1.49 o 
  -1   9   5       28.51       34.03      1.18 o 
   0   9   5       12.22       11.05      1.07 o 
   1   9   5       84.69       84.39      1.70 o 
   2   9   5       72.40       77.35      1.77 o 
   3   9   5        1.67        2.46      1.16 o 
   4   9   5        0.24        1.11      1.18 o 
   5   9   5        5.85        3.85      1.30 o 
  -9  10   5        2.74        3.60      1.22 o 
  -8  10   5        3.87        5.78      1.19 o 
  -7  10   5       45.18       41.03      1.68 o 
  -6  10   5       46.61       47.16      1.60 o 
  -5  10   5       80.75       81.60      1.76 o 
  -4  10   5        0.73        2.06      1.02 o 
  -3  10   5      123.76      127.43      1.87 o 
  -2  10   5        4.27        2.97      0.95 o 
  -1  10   5        6.20        8.69      1.06 o 
   0  10   5      531.50      551.88      3.68 o 
   1  10   5       38.25       41.59      1.55 o 
   2  10   5       66.88       68.13      1.73 o 
   3  10   5       17.55       16.46      1.34 o 
   4  10   5       22.06       20.25      1.45 o 
   5  10   5        0.60        0.93      1.26 o 
  -8  11   5        1.77        0.08      1.16 o 
  -7  11   5       55.80       54.44      1.77 o 
  -6  11   5        7.19        6.26      1.25 o 
  -5  11   5       24.30       23.50      1.33 o 
  -4  11   5      149.75      145.89      2.13 o 
  -3  11   5       74.62       73.63      1.61 o 
  -2  11   5        2.36        3.03      1.00 o 
  -1  11   5        0.97        0.59      1.04 o 
   0  11   5      347.16      364.67      3.16 o 
   1  11   5      364.00      410.86      3.45 o 
   2  11   5        6.19        8.95      1.27 o 
   3  11   5        0.14        0.00      1.24 o 
   4  11   5        0.95        0.97      1.22 o 
   5  11   5        0.19        0.06      1.21 o 
  -8  12   5        0.51        0.13      1.21 o 
  -7  12   5        0.01        2.53      1.25 o 
  -6  12   5        6.29        8.19      1.30 o 
  -5  12   5        1.09        1.83      1.09 o 
  -4  12   5        2.68        3.54      1.12 o 
  -3  12   5       25.69       27.05      1.27 o 
  -2  12   5      135.28      136.41      2.06 o 
  -1  12   5       18.34       18.87      1.29 o 
   0  12   5       43.52       35.18      1.55 o 
   1  12   5      208.18      210.43      2.68 o 
   2  12   5       33.24       37.21      1.58 o 
   3  12   5       68.03       64.62      1.92 o 
   4  12   5        0.00        0.39      1.18 o 
  -8  13   5        0.95        4.41      1.23 o 
  -7  13   5       32.38       26.31      1.63 o 
  -6  13   5        6.17        8.16      1.34 o 
  -5  13   5       29.23       24.54      1.37 o 
  -4  13   5       12.71       12.98      1.29 o 
  -3  13   5        2.53        4.01      1.11 o 
  -2  13   5        1.60        1.08      1.08 o 
  -1  13   5      114.74      122.17      2.09 o 
   0  13   5        0.35        0.96      1.10 o 
   1  13   5        4.48        7.93      1.25 o 
   2  13   5        0.34        1.40      1.21 o 
   3  13   5       23.74       24.66      1.51 o 
   4  13   5        1.79        1.93      1.30 o 
  -7  14   5        1.29        0.57      1.26 o 
  -6  14   5       21.54       15.03      1.49 o 
  -5  14   5       13.73        8.52      1.33 o 
  -4  14   5       16.63       10.98      1.28 o 
  -3  14   5        7.63        8.65      1.18 o 
  -2  14   5       15.94       18.13      1.30 o 
  -1  14   5        4.55        4.49      1.19 o 
   0  14   5        2.73        3.24      1.19 o 
   1  14   5        8.35        6.83      1.28 o 
   2  14   5        0.08        0.59      1.19 o 
   3  14   5        2.86        2.24      1.28 o 
   4  14   5       18.25       13.95      1.53 o 
  -7  15   5       25.21       29.57      1.64 o 
  -6  15   5        0.00        1.70      1.31 o 
  -5  15   5        0.79        0.07      1.18 o 
  -4  15   5        2.68        3.30      1.18 o 
  -3  15   5       17.40       15.10      1.48 o 
  -2  15   5        1.34        3.44      1.16 o 
  -1  15   5       32.05       31.72      1.51 o 
   0  15   5        0.00        0.08      1.20 o 
   1  15   5       32.23       32.36      1.62 o 
   2  15   5        2.32        0.88      1.27 o 
   3  15   5        0.64        1.97      1.32 o 
  -6  16   5       33.22       35.24      1.72 o 
  -5  16   5        2.56        3.85      1.29 o 
  -4  16   5        0.10        0.03      1.25 o 
  -3  16   5       28.45       19.10      1.47 o 
  -2  16   5       19.66       14.81      1.39 o 
  -1  16   5       33.11       27.80      1.62 o 
   0  16   5       36.53       30.87      1.63 o 
   1  16   5        8.76        8.94      1.37 o 
   2  16   5        0.41        0.63      1.27 o 
   3  16   5       53.37       54.08      1.94 o 
  -6  17   5        0.04        0.88      1.32 o 
  -5  17   5        1.11        0.52      1.32 o 
  -4  17   5        6.08        5.45      1.34 o 
  -3  17   5        0.17        1.29      1.26 o 
  -2  17   5        1.55        1.09      1.27 o 
  -1  17   5        2.87        3.30      1.30 o 
   0  17   5        3.35        3.55      1.32 o 
   1  17   5       25.51       24.37      1.57 o 
   2  17   5        6.67        5.27      1.35 o 
  -5  18   5        0.11        0.72      1.33 o 
  -4  18   5       18.01       16.45      1.59 o 
  -3  18   5        3.08        4.64      1.36 o 
  -2  18   5        6.62        4.65      1.36 o 
  -1  18   5       10.48       12.16      1.34 o 
   0  18   5        3.07        2.05      1.31 o 
   1  18   5        0.83        1.25      1.28 o 
   2  18   5        1.43        2.58      1.32 o 
  -4  19   5       15.54       14.96      1.62 o 
  -3  19   5       39.08       39.99      1.88 o 
  -2  19   5       18.37       15.26      1.64 o 
  -1  19   5        0.17        0.09      1.33 o 
   0  19   5        7.25        9.36      1.43 o 
   1  19   5        1.79        3.13      1.25 o 
  -3  20   5        0.00        1.21      1.45 o 
  -2  20   5        1.59        3.87      1.41 o 
  -1  20   5       16.92       13.25      1.57 o 
 -10   0   6        4.13        5.29      1.19 o 
  -9   0   6       14.15        9.28      1.23 o 
  -8   0   6       74.24       69.90      1.77 o 
  -7   0   6        0.08        0.02      0.97 o 
  -6   0   6       40.74       45.57      1.35 o 
  -5   0   6      283.81      271.35      2.47 o 
  -4   0   6      107.15      126.23      1.73 o 
  -3   0   6       87.45       88.18      1.60 o 
  -2   0   6       14.66       11.59      0.98 o 
  -1   0   6       77.98       88.45      1.46 o 
   0   0   6       16.19       20.04      1.01 o 
   1   0   6      166.68      168.84      2.15 o 
   2   0   6      579.52      621.93      4.16 o 
   3   0   6       49.51       55.17      1.81 o 
   4   0   6       61.97       61.62      2.04 o 
   5   0   6       27.90       26.28      1.93 o 
 -10   1   6        4.93        5.93      1.19 o 
  -9   1   6        0.90        2.17      1.04 o 
  -8   1   6        5.49        2.70      1.15 o 
  -7   1   6        2.14        2.83      0.96 o 
  -6   1   6        9.39        9.50      1.00 o 
  -5   1   6        0.13        0.90      0.87 o 
  -4   1   6       19.85       21.40      1.01 o 
  -3   1   6       55.48       61.86      1.26 o 
  -2   1   6        0.38        0.30      0.74 o 
  -1   1   6       47.06       42.05      1.13 o 
   0   1   6       35.55       35.86      1.11 o 
   1   1   6       29.65       24.66      1.24 o 
   2   1   6       50.81       53.74      1.64 o 
   3   1   6        0.32        1.27      1.22 o 
   4   1   6        0.52        0.96      1.37 o 
   5   1   6        2.34        3.14      1.54 o 
  -9   2   6        0.40        1.08      1.08 o 
  -8   2   6       79.22       75.20      1.79 o 
  -7   2   6       34.05       32.82      1.28 o 
  -6   2   6        0.09        0.35      0.90 o 
  -5   2   6       10.80       10.57      0.97 o 
  -4   2   6       12.58       12.76      0.89 o 
  -3   2   6       32.20       28.81      0.97 o 
  -2   2   6       20.32       19.70      0.92 o 
  -1   2   6        0.00        0.35      0.91 o 
   0   2   6       18.57       25.01      0.95 o 
   1   2   6      101.69      116.66      1.79 o 
   2   2   6      121.85      134.53      2.16 o 
   3   2   6        0.90        0.22      1.19 o 
   4   2   6        6.24        6.62      1.39 o 
   5   2   6        9.78       10.05      1.57 o 
  -9   3   6        0.06        1.01      1.01 o 
  -8   3   6       18.22       16.92      1.26 o 
  -7   3   6       40.03       41.27      1.47 o 
  -6   3   6       21.96       25.75      1.16 o 
  -5   3   6       29.91       29.76      1.13 o 
  -4   3   6        0.32        0.38      0.78 o 
  -3   3   6        5.04        5.52      0.80 o 
  -2   3   6        4.17        4.76      0.76 o 
  -1   3   6       68.30       77.34      1.40 o 
   0   3   6       91.32       91.84      1.56 o 
   1   3   6        5.20        4.24      1.00 o 
   2   3   6       48.11       48.97      1.60 o 
   3   3   6        0.06        0.00      1.14 o 
   4   3   6        3.19        2.69      1.33 o 
   5   3   6        1.87        2.52      1.42 o 
  -9   4   6        0.07        2.09      1.01 o 
  -8   4   6        0.08        1.51      1.07 o 
  -7   4   6      128.52      140.72      2.19 o 
  -6   4   6       93.75       94.51      1.81 o 
  -5   4   6       10.96       12.82      1.09 o 
  -4   4   6        5.63        5.41      0.88 o 
  -3   4   6       33.98       31.62      1.06 o 
  -2   4   6       67.02       83.72      1.25 o 
  -1   4   6       26.02       31.25      1.17 o 
   0   4   6      167.80      146.62      1.94 o 
   1   4   6        0.71        1.14      1.04 o 
   2   4   6      177.61      181.17      2.49 o 
   3   4   6        8.36        9.04      1.28 o 
   4   4   6        1.08        2.49      1.34 o 
   5   4   6        2.30        1.76      1.39 o 
  -9   5   6        1.53        0.83      1.06 o 
  -8   5   6       35.13       38.26      1.53 o 
  -7   5   6        0.20        0.31      1.16 o 
  -6   5   6      372.58      379.71      3.15 o 
  -5   5   6      382.01      399.64      3.06 o 
  -4   5   6       54.93       49.77      1.31 o 
  -3   5   6       41.70       42.04      1.21 o 
  -2   5   6       25.72       26.64      1.04 o 
  -1   5   6      499.73      479.08      3.18 o 
   0   5   6      115.16      131.40      1.94 o 
   1   5   6      422.90      422.08      3.31 o 
   2   5   6       10.70       13.42      1.40 o 
   3   5   6       32.03       37.45      1.59 o 
   4   5   6       59.54       58.37      2.00 o 
   5   5   6        0.36        2.07      1.37 o 
  -9   6   6        6.91        5.87      1.20 o 
  -8   6   6        0.11        2.30      1.07 o 
  -7   6   6      107.61      112.58      2.03 o 
  -6   6   6       95.11       95.93      1.91 o 
  -5   6   6       85.26       90.33      1.82 o 
  -4   6   6      128.65      120.67      1.81 o 
  -3   6   6       31.33       34.60      1.17 o 
  -2   6   6        0.00        0.99      0.89 o 
  -1   6   6      508.04      518.81      3.39 o 
   0   6   6      102.31      100.28      1.81 o 
   1   6   6        1.10        0.37      1.15 o 
   2   6   6       46.38       48.65      1.68 o 
   3   6   6        7.97        5.22      1.34 o 
   4   6   6        0.21        0.06      1.38 o 
   5   6   6        0.18        0.34      1.35 o 
  -9   7   6        0.16        1.18      1.12 o 
  -8   7   6        1.46        1.67      1.11 o 
  -7   7   6        0.11        2.09      1.09 o 
  -6   7   6       93.43       89.93      1.84 o 
  -5   7   6       79.38       78.70      1.73 o 
  -4   7   6       34.97       31.19      1.27 o 
  -3   7   6       40.46       40.17      1.25 o 
  -2   7   6       37.76       36.53      1.27 o 
  -1   7   6      419.71      440.93      3.22 o 
   0   7   6       92.03       93.90      1.81 o 
   1   7   6       26.75       24.07      1.34 o 
   2   7   6       10.41       11.44      1.32 o 
   3   7   6       58.25       58.44      1.85 o 
   4   7   6       17.07       17.97      1.58 o 
   5   7   6        4.24        3.67      1.39 o 
  -9   8   6        4.79        5.12      1.20 o 
  -8   8   6        7.96        9.14      1.26 o 
  -7   8   6       25.45       21.58      1.36 o 
  -6   8   6       30.27       23.96      1.35 o 
  -5   8   6        0.32        0.15      1.12 o 
  -4   8   6        0.49        0.08      1.03 o 
  -3   8   6        2.25        2.03      0.96 o 
  -2   8   6       10.91       10.62      1.08 o 
  -1   8   6       54.45       57.93      1.57 o 
   0   8   6       47.78       54.93      1.56 o 
   1   8   6       20.76       27.02      1.41 o 
   2   8   6       39.41       34.51      1.62 o 
   3   8   6        3.08        1.36      1.29 o 
   4   8   6        0.03        1.90      1.35 o 
  -9   9   6        0.10        2.32      1.12 o 
  -8   9   6       13.39       13.33      1.33 o 
  -7   9   6       13.29       11.20      1.32 o 
  -6   9   6       19.59       17.83      1.34 o 
  -5   9   6       93.15       98.16      1.93 o 
  -4   9   6       83.09       81.74      1.76 o 
  -3   9   6        0.07        1.19      1.04 o 
  -2   9   6      200.73      201.59      2.41 o 
  -1   9   6      121.74      121.67      2.05 o 
   0   9   6       61.35       71.83      1.76 o 
   1   9   6        7.09        8.67      1.28 o 
   2   9   6       30.17       31.68      1.63 o 
   3   9   6       57.77       61.82      1.90 o 
   4   9   6      106.19      103.34      2.47 o 
  -8  10   6       25.46       26.45      1.44 o 
  -7  10   6       35.88       29.27      1.61 o 
  -6  10   6       17.16       11.90      1.35 o 
  -5  10   6       83.25       95.16      1.98 o 
  -4  10   6       15.33       14.02      1.36 o 
  -3  10   6      266.67      266.76      2.79 o 
  -2  10   6        1.99        1.60      1.12 o 
  -1  10   6       61.52       77.56      1.87 o 
   0  10   6       34.63       31.72      1.56 o 
   1  10   6        3.83        7.08      1.28 o 
   2  10   6       78.32       78.61      2.01 o 
   3  10   6        2.09        4.52      1.34 o 
   4  10   6        0.55        1.38      1.43 o 
  -8  11   6        0.07        2.08      1.19 o 
  -7  11   6       18.55       19.44      1.54 o 
  -6  11   6       88.57       96.54      2.10 o 
  -5  11   6        3.29        3.13      1.15 o 
  -4  11   6       36.37       43.47      1.59 o 
  -3  11   6       71.09       64.64      1.72 o 
  -2  11   6       58.20       61.46      1.68 o 
  -1  11   6      114.33      111.25      2.13 o 
   0  11   6       84.15       81.89      2.01 o 
   1  11   6        0.55        0.89      1.26 o 
   2  11   6       21.45       21.59      1.54 o 
   3  11   6       30.95       29.73      1.68 o 
   4  11   6        4.39        1.15      1.43 o 
  -8  12   6        0.14        1.09      1.24 o 
  -7  12   6       49.04       47.46      1.82 o 
  -6  12   6       12.56       12.68      1.43 o 
  -5  12   6        5.53        3.85      1.24 o 
  -4  12   6       90.22       82.57      1.96 o 
  -3  12   6        8.04        8.93      1.25 o 
  -2  12   6       12.22       11.70      1.28 o 
  -1  12   6      105.95      110.36      2.12 o 
   0  12   6       81.74       85.77      2.01 o 
   1  12   6        5.24        6.09      1.37 o 
   2  12   6        5.55        6.75      1.33 o 
   3  12   6        0.96        0.01      1.28 o 
  -7  13   6      121.40      117.72      2.45 o 
  -6  13   6       43.78       47.43      1.76 o 
  -5  13   6        3.03        4.99      1.26 o 
  -4  13   6       16.13       14.03      1.40 o 
  -3  13   6        3.45        1.29      1.20 o 
  -2  13   6       18.10       19.27      1.37 o 
  -1  13   6       22.14       22.36      1.45 o 
   0  13   6        2.70        1.38      1.22 o 
   1  13   6       34.30       30.11      1.58 o 
   2  13   6       31.39       29.75      1.64 o 
   3  13   6        1.35        1.98      1.30 o 
  -7  14   6       34.01       32.74      1.87 o 
  -6  14   6        5.93        5.06      1.41 o 
  -5  14   6        2.33        3.86      1.24 o 
  -4  14   6       23.26       21.64      1.46 o 
  -3  14   6       14.76       12.06      1.34 o 
  -2  14   6        0.01        1.20      1.20 o 
  -1  14   6        7.92       11.07      1.34 o 
   0  14   6        0.18        0.69      1.24 o 
   1  14   6       12.00       10.80      1.38 o 
   2  14   6        0.15        2.07      1.29 o 
   3  14   6        1.11        0.99      1.34 o 
  -6  15   6        5.88        3.62      1.41 o 
  -5  15   6        0.38        1.30      1.30 o 
  -4  15   6        2.16        3.22      1.29 o 
  -3  15   6        5.30        6.25      1.28 o 
  -2  15   6        0.13        1.53      1.20 o 
  -1  15   6        0.71        1.92      1.25 o 
   0  15   6       68.55       66.99      1.96 o 
   1  15   6        4.85        3.60      1.28 o 
   2  15   6        0.05        0.21      1.34 o 
  -6  16   6        5.90        3.72      1.46 o 
  -5  16   6        1.35        2.09      1.33 o 
  -4  16   6        0.01        0.50      1.25 o 
  -3  16   6        9.00        8.17      1.41 o 
  -2  16   6       12.95       10.58      1.43 o 
  -1  16   6        3.31        5.59      1.22 o 
   0  16   6       11.88       12.63      1.47 o 
   1  16   6       20.74       18.52      1.60 o 
   2  16   6       11.51       11.28      1.55 o 
  -5  17   6        0.73        1.63      1.39 o 
  -4  17   6        0.00        0.32      1.32 o 
  -3  17   6        2.27        2.81      1.38 o 
  -2  17   6       20.74       20.77      1.59 o 
  -1  17   6       12.06       13.42      1.44 o 
   0  17   6        1.25        0.48      1.35 o 
   1  17   6        1.71        1.16      1.43 o 
  -4  18   6        0.43        2.51      1.39 o 
  -3  18   6        0.64        1.97      1.45 o 
  -2  18   6        0.33        0.63      1.38 o 
  -1  18   6        9.72        9.95      1.46 o 
   0  18   6       34.52       36.30      1.80 o 
  -9   1   7        2.65        3.12      1.16 o 
  -8   1   7        0.21        0.57      1.05 o 
  -7   1   7        0.65        0.32      1.06 o 
  -6   1   7        0.95        0.90      1.08 o 
  -5   1   7       40.42       41.20      1.36 o 
  -4   1   7       11.64       14.80      1.04 o 
  -3   1   7       99.43      110.67      1.73 o 
  -2   1   7      126.08      130.24      1.90 o 
  -1   1   7        3.16        4.22      0.93 o 
   0   1   7        5.60        5.26      1.07 o 
   1   1   7       36.47       39.23      1.54 o 
   2   1   7       13.97       14.26      1.42 o 
   3   1   7        8.31        8.34      1.52 o 
   4   1   7       81.05       85.40      2.42 o 
  -9   2   7       21.07       15.91      1.30 o 
  -8   2   7       17.09       19.16      1.26 o 
  -7   2   7       16.93       15.61      1.25 o 
  -6   2   7       87.02       78.61      1.74 o 
  -5   2   7       44.85       44.21      1.35 o 
  -4   2   7        0.87        0.59      0.89 o 
  -3   2   7       18.78       19.68      1.10 o 
  -2   2   7      114.99      122.07      1.83 o 
  -1   2   7        0.06        1.44      0.94 o 
   0   2   7      141.59      140.39      2.13 o 
   1   2   7        0.45        1.90      1.15 o 
   2   2   7       12.19       17.34      1.45 o 
   3   2   7       24.98       27.61      1.61 o 
   4   2   7       17.22       14.27      1.72 o 
  -9   3   7        6.39        4.97      1.15 o 
  -8   3   7        0.95        1.76      1.05 o 
  -7   3   7        1.60        2.45      1.13 o 
  -6   3   7       10.99       13.35      1.27 o 
  -5   3   7       48.49       57.20      1.51 o 
  -4   3   7       12.13       11.98      1.02 o 
  -3   3   7      130.79      135.05      1.89 o 
  -2   3   7        9.70        9.65      1.10 o 
  -1   3   7        3.23        2.82      0.99 o 
   0   3   7       31.35       31.79      1.39 o 
   1   3   7      171.44      180.81      2.56 o 
   2   3   7       44.64       42.69      1.74 o 
   3   3   7       20.21       18.44      1.64 o 
   4   3   7        3.27        3.01      1.51 o 
  -9   4   7        4.92        6.18      1.12 o 
  -8   4   7       17.54       16.78      1.27 o 
  -7   4   7        1.97        3.73      1.14 o 
  -6   4   7        2.78        4.70      1.19 o 
  -5   4   7       47.59       41.57      1.51 o 
  -4   4   7       83.21       89.37      1.71 o 
  -3   4   7       22.69       29.17      1.23 o 
  -2   4   7      158.85      178.96      2.21 o 
  -1   4   7        4.08        7.40      1.04 o 
   0   4   7       24.28       22.39      1.38 o 
   1   4   7        3.38        6.21      1.25 o 
   2   4   7        8.42        8.78      1.34 o 
   3   4   7       10.30        8.89      1.52 o 
   4   4   7        0.24        2.57      1.42 o 
  -9   5   7        3.75        4.32      1.09 o 
  -8   5   7       14.14       16.43      1.33 o 
  -7   5   7       26.81       29.96      1.43 o 
  -6   5   7        3.90        4.73      1.19 o 
  -5   5   7       69.77       70.83      1.73 o 
  -4   5   7       39.20       32.44      1.36 o 
  -3   5   7        0.53        1.40      0.98 o 
  -2   5   7       42.90       34.25      1.39 o 
  -1   5   7       30.49       26.91      1.39 o 
   0   5   7       26.32       31.44      1.53 o 
   1   5   7        7.63        7.99      1.30 o 
   2   5   7        2.16        0.92      1.32 o 
   3   5   7       12.83       13.31      1.62 o 
   4   5   7        0.00        1.47      1.47 o 
  -9   6   7        0.59        1.62      1.11 o 
  -8   6   7        0.00        0.57      1.21 o 
  -7   6   7       16.84       11.17      1.34 o 
  -6   6   7       16.04       16.81      1.32 o 
  -5   6   7       69.24       67.13      1.74 o 
  -4   6   7       49.12       58.25      1.59 o 
  -3   6   7      141.40      143.42      2.09 o 
  -2   6   7       65.82       61.00      1.64 o 
  -1   6   7      187.37      193.29      2.57 o 
   0   6   7      237.10      227.19      2.86 o 
   1   6   7        0.08        0.80      1.33 o 
   2   6   7        2.39        3.27      1.36 o 
   3   6   7        1.60        1.27      1.47 o 
   4   6   7        1.53        1.04      1.45 o 
  -9   7   7        4.32        5.11      1.18 o 
  -8   7   7       69.71       73.71      1.91 o 
  -7   7   7       10.92        9.99      1.28 o 
  -6   7   7       23.12       24.69      1.41 o 
  -5   7   7       22.66       25.77      1.45 o 
  -4   7   7      101.52      104.02      2.01 o 
  -3   7   7       25.49       29.88      1.45 o 
  -2   7   7        1.95        3.35      1.26 o 
  -1   7   7      409.20      394.23      3.52 o 
   0   7   7        6.98        7.96      1.47 o 
   1   7   7      171.53      190.29      2.84 o 
   2   7   7        1.80        1.22      1.39 o 
   3   7   7        2.56        3.00      1.48 o 
   4   7   7       22.99       21.21      1.74 o 
  -8   8   7       13.51       14.92      1.37 o 
  -7   8   7        4.54        6.37      1.23 o 
  -6   8   7        3.81        3.85      1.17 o 
  -5   8   7      162.89      170.76      2.50 o 
  -4   8   7       30.15       30.11      1.55 o 
  -3   8   7      209.54      210.74      2.63 o 
  -2   8   7       58.07       62.13      1.76 o 
  -1   8   7      311.58      326.70      3.29 o 
   0   8   7       62.41       64.17      1.90 o 
   1   8   7      131.57      135.96      2.58 o 
   2   8   7        0.01        2.81      1.37 o 
   3   8   7       90.28       89.87      2.39 o 
  -8   9   7        4.81        4.14      1.31 o 
  -7   9   7       11.30       11.75      1.32 o 
  -6   9   7        2.70        3.57      1.18 o 
  -5   9   7        0.00        0.41      1.24 o 
  -4   9   7        6.47        7.67      1.39 o 
  -3   9   7        5.97        6.13      1.37 o 
  -2   9   7        4.13        3.05      1.34 o 
  -1   9   7        4.03        4.22      1.49 o 
   0   9   7       27.16       30.45      1.61 o 
   1   9   7       57.99       58.25      1.97 o 
   2   9   7       21.35       21.53      1.59 o 
   3   9   7        3.21        3.93      1.59 o 
  -8  10   7        2.24        2.39      1.25 o 
  -7  10   7        2.44        2.03      1.29 o 
  -6  10   7        2.07        3.13      1.19 o 
  -5  10   7        0.02        0.29      1.26 o 
  -4  10   7       14.21       19.77      1.45 o 
  -3  10   7        9.27        7.79      1.35 o 
  -2  10   7        0.06        0.63      1.29 o 
  -1  10   7      212.43      222.12      2.92 o 
   0  10   7      109.92      128.28      2.42 o 
   1  10   7       20.22       24.00      1.57 o 
   2  10   7       19.38       22.96      1.67 o 
   3  10   7       32.27       30.73      1.85 o 
  -8  11   7        1.33        3.08      1.30 o 
  -7  11   7       17.56       16.81      1.48 o 
  -6  11   7        3.53        4.61      1.32 o 
  -5  11   7        0.16        0.47      1.23 o 
  -4  11   7        0.41        1.60      1.23 o 
  -3  11   7        3.42        5.37      1.28 o 
  -2  11   7        2.40        3.89      1.30 o 
  -1  11   7       17.80       13.04      1.58 o 
   0  11   7       13.72       12.66      1.59 o 
   1  11   7        0.00        0.59      1.35 o 
   2  11   7        0.15        1.07      1.38 o 
   3  11   7        3.44        3.63      1.56 o 
  -7  12   7       16.23       16.39      1.66 o 
  -6  12   7        7.06        8.44      1.44 o 
  -5  12   7        3.23        4.49      1.22 o 
  -4  12   7       18.94       19.79      1.50 o 
  -3  12   7       69.85       63.45      1.90 o 
  -2  12   7       37.09       31.93      1.60 o 
  -1  12   7       18.03       15.50      1.46 o 
   0  12   7       40.74       42.38      1.80 o 
   1  12   7        4.72        6.39      1.37 o 
   2  12   7        4.51        4.61      1.41 o 
  -7  13   7        5.29        2.42      1.50 o 
  -6  13   7       14.52       12.78      1.54 o 
  -5  13   7        0.51        1.05      1.27 o 
  -4  13   7       10.99       13.82      1.49 o 
  -3  13   7        2.64        4.23      1.33 o 
  -2  13   7       11.82       13.04      1.43 o 
  -1  13   7        1.67        3.33      1.32 o 
   0  13   7        0.27        0.23      1.28 o 
   1  13   7        5.00        9.20      1.41 o 
   2  13   7        2.18        3.86      1.40 o 
  -6  14   7       12.92       11.83      1.65 o 
  -5  14   7       12.52       11.96      1.45 o 
  -4  14   7       20.05       20.58      1.56 o 
  -3  14   7       23.37       23.44      1.61 o 
  -2  14   7       14.34       14.78      1.51 o 
  -1  14   7        0.29        0.79      1.27 o 
   0  14   7        0.51        2.01      1.27 o 
   1  14   7        0.20        1.81      1.33 o 
  -6  15   7        2.81        3.72      1.48 o 
  -5  15   7        2.70        2.20      1.45 o 
  -4  15   7       40.63       45.57      1.93 o 
  -3  15   7       54.52       56.47      1.99 o 
  -2  15   7        2.25        1.65      1.29 o 
  -1  15   7        3.78        1.73      1.35 o 
   0  15   7        2.34        1.03      1.37 o 
   1  15   7        1.36        2.41      1.34 o 
  -5  16   7        6.58        4.49      1.47 o 
  -4  16   7        0.02        0.43      1.42 o 
  -3  16   7        0.05        0.12      1.45 o 
  -2  16   7        4.25        5.07      1.39 o 
  -1  16   7        0.36        2.26      1.28 o 
   0  16   7        1.43        1.13      1.38 o 
  -3  17   7       12.39       10.89      1.61 o 
  -2  17   7        6.88        8.57      1.48 o 
  -9   0   8       22.08       22.90      1.52 o 
  -8   0   8       23.00       27.31      1.53 o 
  -7   0   8       34.56       38.03      1.60 o 
  -6   0   8        0.61        2.75      1.21 o 
  -5   0   8        0.91        0.69      1.20 o 
  -4   0   8        5.07        4.78      1.13 o 
  -3   0   8       17.45       19.07      1.33 o 
  -2   0   8      122.66      127.38      2.17 o 
  -1   0   8        4.46        4.89      1.21 o 
   0   0   8       25.84       22.09      1.45 o 
   1   0   8       41.88       40.71      1.69 o 
   2   0   8        0.75        1.46      1.46 o 
   3   0   8        7.22        4.51      1.56 o 
  -9   1   8        3.36        3.22      1.17 o 
  -8   1   8        2.48        3.18      1.23 o 
  -7   1   8        4.71        5.40      1.26 o 
  -6   1   8       37.83       36.90      1.53 o 
  -5   1   8       65.83       68.15      1.74 o 
  -4   1   8       22.87       19.53      1.28 o 
  -3   1   8       19.37       18.88      1.29 o 
  -2   1   8       42.70       40.37      1.55 o 
  -1   1   8        6.72        9.95      1.26 o 
   0   1   8       15.98       17.35      1.43 o 
   1   1   8        5.06        2.80      1.38 o 
   2   1   8       10.56        8.79      1.58 o 
   3   1   8        0.65        1.54      1.54 o 
  -9   2   8        0.00        1.13      1.13 o 
  -8   2   8       23.55       21.43      1.42 o 
  -7   2   8       69.47       66.48      1.81 o 
  -6   2   8       35.20       34.92      1.57 o 
  -5   2   8       26.09       28.78      1.43 o 
  -4   2   8        7.86       10.90      1.13 o 
  -3   2   8        0.00        0.47      1.04 o 
  -2   2   8        1.71        0.37      1.10 o 
  -1   2   8        0.71        1.59      1.14 o 
   0   2   8        2.34        2.32      1.20 o 
   1   2   8       64.57       59.52      1.97 o 
   2   2   8       29.09       31.23      1.73 o 
   3   2   8        1.41        1.18      1.45 o 
  -9   3   8        9.09        8.38      1.20 o 
  -8   3   8        5.77        7.31      1.17 o 
  -7   3   8       65.13       65.70      1.82 o 
  -6   3   8      110.78      113.27      2.16 o 
  -5   3   8       59.29       65.84      1.75 o 
  -4   3   8        1.23        1.72      1.04 o 
  -3   3   8        9.42        9.49      1.14 o 
  -2   3   8        0.45        0.19      1.07 o 
  -1   3   8       23.58       20.98      1.39 o 
   0   3   8        0.20        1.42      1.22 o 
   1   3   8        3.36        6.64      1.35 o 
   2   3   8        0.99        0.13      1.43 o 
   3   3   8        6.08        4.06      1.50 o 
  -8   4   8        0.00        2.05      1.12 o 
  -7   4   8       43.45       37.80      1.63 o 
  -6   4   8       46.37       43.47      1.74 o 
  -5   4   8        0.11        1.15      1.15 o 
  -4   4   8       16.08       17.39      1.32 o 
  -3   4   8       13.13       11.79      1.19 o 
  -2   4   8       40.33       39.22      1.51 o 
  -1   4   8        6.59        9.54      1.31 o 
   0   4   8       57.93       55.23      1.87 o 
   1   4   8        5.92        7.07      1.39 o 
   2   4   8       22.15       21.84      1.68 o 
   3   4   8        5.49        6.60      1.57 o 
  -8   5   8       32.85       38.93      1.58 o 
  -7   5   8        4.82        7.42      1.25 o 
  -6   5   8      133.89      143.31      2.39 o 
  -5   5   8        3.41        4.34      1.24 o 
  -4   5   8       45.61       44.63      1.63 o 
  -3   5   8       11.42       14.04      1.24 o 
  -2   5   8       45.91       45.35      1.62 o 
  -1   5   8      178.69      168.58      2.61 o 
   0   5   8       25.00       22.73      1.63 o 
   1   5   8       20.45       23.46      1.61 o 
   2   5   8       24.61       26.83      1.82 o 
   3   5   8        2.08        4.22      1.51 o 
  -8   6   8        8.98        9.93      1.36 o 
  -7   6   8        3.65        1.78      1.28 o 
  -6   6   8        8.23       10.38      1.32 o 
  -5   6   8        6.40        7.55      1.30 o 
  -4   6   8       35.60       35.59      1.62 o 
  -3   6   8        5.03        4.19      1.23 o 
  -2   6   8        4.62        3.91      1.30 o 
  -1   6   8        8.34        6.28      1.50 o 
   0   6   8        0.18        0.91      1.39 o 
   1   6   8        7.62        9.70      1.51 o 
   2   6   8       16.66       20.32      1.69 o 
  -8   7   8        8.53        9.08      1.39 o 
  -7   7   8        8.23       12.25      1.35 o 
  -6   7   8        6.21        7.30      1.29 o 
  -5   7   8        9.65        7.72      1.30 o 
  -4   7   8       15.14       17.14      1.44 o 
  -3   7   8       12.14       11.73      1.34 o 
  -2   7   8       45.62       45.66      1.75 o 
  -1   7   8      150.96      142.50      2.58 o 
   0   7   8        3.32        4.16      1.44 o 
   1   7   8        2.44        1.93      1.40 o 
   2   7   8        5.03        3.41      1.58 o 
  -8   8   8        6.05        7.94      1.30 o 
  -7   8   8       23.10       24.16      1.52 o 
  -6   8   8        0.00        1.22      1.23 o 
  -5   8   8       12.35       13.24      1.45 o 
  -4   8   8       10.28       11.20      1.48 o 
  -3   8   8        0.13        1.30      1.30 o 
  -2   8   8       10.88       10.74      1.43 o 
  -1   8   8        1.39        1.46      1.46 o 
   0   8   8        0.19        0.23      1.40 o 
   1   8   8        2.27        2.43      1.42 o 
   2   8   8       15.65       19.72      1.69 o 
  -8   9   8        0.96        0.52      1.23 o 
  -7   9   8        0.45        1.65      1.27 o 
  -6   9   8        2.36        2.77      1.31 o 
  -5   9   8        3.11        4.22      1.38 o 
  -4   9   8       99.87      101.09      2.33 o 
  -3   9   8        9.63       11.06      1.46 o 
  -2   9   8        1.80        0.13      1.31 o 
  -1   9   8       30.30       32.18      1.74 o 
   0   9   8       24.23       24.29      1.74 o 
   1   9   8        2.61        2.90      1.44 o 
   2   9   8        1.36        0.96      1.53 o 
  -7  10   8        3.08        5.33      1.37 o 
  -6  10   8        1.80        1.16      1.36 o 
  -5  10   8       20.36       20.44      1.58 o 
  -4  10   8       37.62       40.71      1.83 o 
  -3  10   8       86.81       75.16      2.15 o 
  -2  10   8        3.39        2.25      1.32 o 
  -1  10   8       48.40       47.13      1.98 o 
   0  10   8       35.25       34.33      1.87 o 
   1  10   8        6.18        6.87      1.51 o 
  -7  11   8        5.79        8.45      1.54 o 
  -6  11   8       44.04       45.60      1.88 o 
  -5  11   8        3.27        3.86      1.35 o 
  -4  11   8        1.64        0.26      1.40 o 
  -3  11   8       42.66       44.28      1.87 o 
  -2  11   8        0.82        0.55      1.35 o 
  -1  11   8       48.74       38.87      1.85 o 
   0  11   8        1.59        2.22      1.39 o 
   1  11   8        1.00        2.94      1.46 o 
  -6  12   8        2.08        6.64      1.44 o 
  -5  12   8       10.97       10.15      1.49 o 
  -4  12   8       20.99       20.59      1.62 o 
  -3  12   8        6.94        8.03      1.37 o 
  -2  12   8        7.63        8.34      1.43 o 
  -1  12   8        6.83        8.61      1.41 o 
   0  12   8        3.33        0.69      1.46 o 
   1  12   8        2.20        1.99      1.42 o 
  -6  13   8        6.24        7.79      1.53 o 
  -5  13   8        4.34        6.10      1.45 o 
  -4  13   8       20.24       24.83      1.68 o 
  -3  13   8        3.47        4.09      1.37 o 
  -2  13   8        1.55        1.69      1.33 o 
  -1  13   8        0.12        0.38      1.34 o 
   0  13   8        1.62        1.43      1.42 o 
  -5  14   8        0.24        1.60      1.45 o 
  -4  14   8        1.08        0.37      1.47 o 
  -3  14   8        0.28        0.09      1.38 o 
  -2  14   8        0.65        0.15      1.31 o 
  -1  14   8        1.27        2.53      1.38 o 
  -4  15   8        0.06        2.44      1.40 o 
  -3  15   8        0.00        2.69      1.38 o 
  -2  15   8        1.25        1.20      1.36 o 
  -8   1   9        0.73        0.11      1.22 o 
  -7   1   9        3.16        1.67      1.32 o 
  -6   1   9       39.72       36.48      1.71 o 
  -5   1   9       46.46       46.92      1.75 o 
  -4   1   9        9.48        7.86      1.33 o 
  -3   1   9       60.35       57.32      1.86 o 
  -2   1   9       11.88       11.46      1.44 o 
  -1   1   9        6.52        8.63      1.30 o 
   0   1   9       18.15       18.43      1.54 o 
   1   1   9       29.25       25.19      1.81 o 
  -8   2   9        0.07        0.79      1.23 o 
  -7   2   9        6.84        6.45      1.33 o 
  -6   2   9        0.15        0.89      1.25 o 
  -5   2   9        2.10        0.25      1.18 o 
  -4   2   9        5.47        4.67      1.21 o 
  -3   2   9       38.60       41.98      1.65 o 
  -2   2   9       33.86       30.17      1.58 o 
  -1   2   9        5.90        5.18      1.29 o 
   0   2   9        0.24        2.74      1.23 o 
   1   2   9        0.88        2.72      1.41 o 
  -8   3   9        4.36        5.19      1.23 o 
  -7   3   9        9.16       10.82      1.36 o 
  -6   3   9        0.75        1.68      1.23 o 
  -5   3   9       19.53       14.16      1.47 o 
  -4   3   9       21.05       17.84      1.43 o 
  -3   3   9       35.37       37.74      1.67 o 
  -2   3   9       66.97       61.06      1.91 o 
  -1   3   9        0.75        0.56      1.31 o 
   0   3   9        4.32        4.37      1.37 o 
   1   3   9        0.21        0.12      1.47 o 
  -8   4   9        0.35        0.80      1.20 o 
  -7   4   9        1.21        1.29      1.24 o 
  -6   4   9        0.58        0.13      1.26 o 
  -5   4   9       14.95       15.32      1.45 o 
  -4   4   9        3.06        3.31      1.24 o 
  -3   4   9       12.56       12.56      1.33 o 
  -2   4   9        0.01        0.58      1.28 o 
  -1   4   9        0.36        0.11      1.36 o 
   0   4   9        0.37        1.51      1.34 o 
   1   4   9       12.36       12.25      1.59 o 
  -8   5   9        9.90       11.11      1.38 o 
  -7   5   9        1.66        1.17      1.30 o 
  -6   5   9        2.52        2.30      1.30 o 
  -5   5   9        0.37        0.00      1.27 o 
  -4   5   9        3.63        2.12      1.29 o 
  -3   5   9        1.59        1.92      1.26 o 
  -2   5   9        1.36        2.64      1.32 o 
  -1   5   9       34.81       37.07      1.79 o 
   0   5   9       39.55       36.48      1.92 o 
   1   5   9       13.92       10.84      1.69 o 
  -7   6   9       17.71       13.06      1.47 o 
  -6   6   9        0.00        1.46      1.27 o 
  -5   6   9        1.69        0.94      1.34 o 
  -4   6   9        0.02        0.00      1.31 o 
  -3   6   9        5.73        6.45      1.37 o 
  -2   6   9        5.97        7.28      1.44 o 
  -1   6   9       76.24       69.58      2.16 o 
   0   6   9       41.01       41.53      1.96 o 
   1   6   9       24.65       25.38      1.84 o 
  -7   7   9        0.06        1.23      1.26 o 
  -6   7   9       16.05       15.85      1.50 o 
  -5   7   9       16.94       16.73      1.62 o 
  -4   7   9       43.05       45.16      1.83 o 
  -3   7   9        0.36        0.73      1.31 o 
  -2   7   9       29.30       29.20      1.80 o 
  -1   7   9        1.08        2.33      1.52 o 
   0   7   9       31.80       34.65      1.93 o 
   1   7   9        0.89        0.80      1.50 o 
  -7   8   9        8.22        7.43      1.45 o 
  -6   8   9       21.43       19.98      1.67 o 
  -5   8   9       57.21       56.40      2.02 o 
  -4   8   9        1.91        1.04      1.45 o 
  -3   8   9        0.30        0.98      1.39 o 
  -2   8   9      144.31      139.76      2.72 o 
  -1   8   9      127.19      103.44      2.56 o 
   0   8   9       49.48       47.11      2.06 o 
  -6   9   9        0.94        3.09      1.42 o 
  -5   9   9        3.52        4.08      1.45 o 
  -4   9   9        0.47        0.96      1.35 o 
  -3   9   9        1.06        3.00      1.40 o 
  -2   9   9        8.81        7.28      1.63 o 
  -1   9   9        6.58        4.63      1.67 o 
   0   9   9        0.24        1.53      1.57 o 
  -6  10   9       12.97       13.68      1.56 o 
  -5  10   9        8.28        6.07      1.46 o 
  -4  10   9        1.38        1.34      1.37 o 
  -3  10   9        8.61        5.64      1.47 o 
  -2  10   9       84.03       80.29      2.25 o 
  -1  10   9      129.21      121.87      2.79 o 
  -5  11   9        0.47        3.50      1.41 o 
  -4  11   9        2.60        3.84      1.38 o 
  -3  11   9        6.41        7.13      1.51 o 
  -2  11   9        0.43        0.93      1.48 o 
  -1  11   9       21.94       19.91      1.81 o 
  -4  12   9        1.17        2.76      1.43 o 
  -3  12   9        4.75        7.04      1.49 o 
  -2  12   9        4.85        7.17      1.42 o 
  -7   0  10       53.19       53.93      1.99 o 
  -6   0  10       96.77       97.27      2.38 o 
  -5   0  10       13.98       11.80      1.53 o 
  -4   0  10       11.67       14.51      1.52 o 
  -3   0  10      139.05      121.03      2.54 o 
  -2   0  10       26.92       21.08      1.59 o 
  -1   0  10        6.79        6.69      1.47 o 
  -7   1  10        1.77        0.62      1.48 o 
  -6   1  10        8.25       10.51      1.55 o 
  -5   1  10        7.21        4.85      1.40 o 
  -4   1  10        4.79        2.97      1.36 o 
  -3   1  10        2.14        0.60      1.41 o 
  -2   1  10        2.56        2.92      1.33 o 
  -1   1  10       14.27       12.34      1.52 o 
  -6   2  10       36.32       38.32      1.73 o 
  -5   2  10       10.78        9.43      1.44 o 
  -4   2  10        0.55        1.40      1.23 o 
  -3   2  10        0.74        1.37      1.26 o 
  -2   2  10        0.21        1.63      1.29 o 
  -1   2  10        0.31        0.34      1.38 o 
  -6   3  10       14.03       14.80      1.50 o 
  -5   3  10        0.00        0.68      1.27 o 
  -4   3  10        6.30        4.77      1.32 o 
  -3   3  10       11.37       12.71      1.39 o 
  -2   3  10       15.57       15.49      1.55 o 
  -1   3  10        1.28        3.51      1.34 o 
  -6   4  10        0.07        1.09      1.31 o 
  -5   4  10        2.97        3.61      1.28 o 
  -4   4  10        0.07        0.46      1.29 o 
  -3   4  10        9.46       11.08      1.38 o 
  -2   4  10       18.94       20.96      1.56 o 
  -1   4  10        3.14        1.99      1.47 o 
  -6   5  10       21.67       19.99      1.52 o 
  -5   5  10        0.23        0.00      1.31 o 
  -4   5  10        2.69        0.99      1.39 o 
  -3   5  10        9.14        8.55      1.41 o 
  -2   5  10        1.16        0.81      1.35 o 
  -1   5  10        0.04        0.22      1.41 o 
  -6   6  10        0.02        0.51      1.35 o 
  -5   6  10        1.41        2.07      1.34 o 
  -4   6  10        4.43        4.74      1.46 o 
  -3   6  10        5.81        9.55      1.43 o 
  -2   6  10        0.47        1.65      1.36 o 
  -5   7  10       10.64        9.54      1.46 o 
  -4   7  10       23.34       20.81      1.65 o 
  -3   7  10       22.07       21.52      1.67 o 
  -2   7  10        0.04        2.63      1.36 o 
  -4   8  10        7.27        9.37      1.52 o 
  -3   8  10       16.93       18.15      1.69 o 
                                                 
